# Supplementary material for: Bis(3-aza­niumylprop­yl)aza­nium hexa­chlorido­bis­muthate(III) monohydrate
Source: Acta Crystallogr Sect E Struct Rep Online. 2013 Nov 16;69(Pt 12):m666. doi: 10.1107/S1600536813030900 (PMC3884999; doi:10.1107/S1600536813030900)
Supplement: Supplementary file 1 [file e-69-0m666-sup1.cif]

##############################################################################
#                                                                            #
# This CIF contains the data in a paper accepted for publication in          #
# Acta Crystallographica Section E. It conforms to the requirements of       #
# Notes for Authors for Acta Crystallographica Section E, and has been       #
# peer reviewed under the auspices of the IUCr Commission on Journals.       #
#                                                                            #
# Full details of the Crystallographic Information File format               #
# are given in the paper "The Crystallographic Information File (CIF):       #
# a New Standard Archive File for Crystallography" by S. R. Hall, F. H.      #
# Allen and I. D. Brown [Acta Cryst. (1991), A47, 655-685].                  #
#                                                                            #
# The current version of the core CIF dictionary is obtainable from          #
# ftp://ftp.iucr.org/pub/cif_core.dic.                                       #
#                                                                            #
# Software is freely available for graphical display of the structure(s)     #
# in this CIF. For information consult the CIF software page                 #
# http://www.iucr.org/resources/cif/software.                                #
#                                                                            #
# This file may be used for bona fide research purposes within the           #
# scientific community so long as proper attribution is given to the journal # 
# article from which it was obtained.                                        #
#                                                                            #
##############################################################################
data_I
_audit_creation_method     SHELXL-97
_database_code_depnum_ccdc_archive     'CCDC 971356'
_chemical_name_systematic
;
Bis(3-azaniumylpropyl)azanium hexachloridobismuthate(III) monohydrate
;
_chemical_name_common     ?
_chemical_formula_moiety     'C6 H20 N3 3+, Bi Cl6 3-, H2 O'
_chemical_formula_sum     'C6 H22 Bi Cl6 N3 O'
_chemical_formula_iupac     '(C6 H20 N3) [Bi Cl6], H2 O'
_chemical_formula_weight     573.95
_chemical_melting_point     430
_symmetry_cell_setting     triclinic
_symmetry_space_group_name_H-M     'P -1'
_symmetry_space_group_name_hall     '-P 1'
loop_
    _symmetry_equiv_pos_as_xyz
    'x, y, z'
    '-x, -y, -z'
_cell_length_a     7.68910(10)
_cell_length_b     10.86420(10)
_cell_length_c     11.98670(10)
_cell_angle_alpha     93.3490(10)
_cell_angle_beta     108.5090(10)
_cell_angle_gamma     109.3870(10)
_cell_volume     880.541(19)
_cell_formula_units_Z     2
_cell_measurement_reflns_used     ?
_cell_measurement_theta_min     1.8
_cell_measurement_theta_max     30.55
_cell_measurement_temperature     296(2)
_cell_special_details     Z=2
_exptl_crystal_description     prism
_exptl_crystal_colour     white
_exptl_crystal_size_max     0.1
_exptl_crystal_size_mid     0.1
_exptl_crystal_size_min     0.1
_exptl_crystal_density_diffrn     2.165
_exptl_crystal_density_meas     2.160
_exptl_crystal_density_method     'Flotation'
_exptl_crystal_F_000     544
_exptl_absorpt_coefficient_mu     10.912
_exptl_absorpt_correction_type     multi-scan
_exptl_absorpt_process_details     '(SADABS; Bruker, 2006)'
_exptl_absorpt_correction_T_min     0.336
_exptl_absorpt_correction_T_max     0.349
_exptl_special_details     ?
_diffrn_ambient_temperature     296(2)
_diffrn_radiation_type     MoK\a
_diffrn_radiation_wavelength     0.71073
_diffrn_radiation_source     'fine-focus sealed tube'
_diffrn_radiation_monochromator     graphite
_diffrn_measurement_device_type     'Bruker APEXII CCD'
_diffrn_measurement_method     '\w scans'
_diffrn_detector_area_resol_mean     ?
_diffrn_reflns_number     11734
_diffrn_reflns_av_R_equivalents     0.0253
_diffrn_reflns_av_sigmaI/netI     0.0339
_diffrn_reflns_theta_min     1.82
_diffrn_reflns_theta_max     30.55
_diffrn_reflns_theta_full     30.55
_diffrn_measured_fraction_theta_max     0.988
_diffrn_measured_fraction_theta_full     0.988
_diffrn_reflns_limit_h_min     -10
_diffrn_reflns_limit_h_max     10
_diffrn_reflns_limit_k_min     -13
_diffrn_reflns_limit_k_max     15
_diffrn_reflns_limit_l_min     -16
_diffrn_reflns_limit_l_max     17
_diffrn_standards_number     2
_diffrn_standards_interval_count     ?
_diffrn_standards_interval_time     120
_diffrn_standards_decay_%     ?
_refine_special_details
;
Refinement of <i>F</i>^2^ against ALL reflections. The weighted <i>R</i>-factor
<i>wR</i> and goodness of fit <i>S</i> are based on <i>F</i>^2^, conventional
<i>R</i>-factors <i>R</i> are based on <i>F</i>, with <i>F</i> set to zero for
negative <i>F</i>^2^. The threshold expression of <i>F</i>^2^ >
\s(<i>F</i>^2^) is used only for calculating <i>R</i>-factors(gt) <i>etc</i>.
and is not relevant to the choice of reflections for refinement.
<i>R</i>-factors based on <i>F</i>^2^ are statistically about twice as large
as those based on <i>F</i>, and <i>R</i>- factors based on ALL data will be
even larger.
;
_reflns_number_total     5325
_reflns_number_gt     4009
_reflns_threshold_expression     I>2sigma(I)
_refine_ls_structure_factor_coef     Fsqd
_refine_ls_matrix_type     full
_refine_ls_R_factor_all     0.0338
_refine_ls_R_factor_gt     0.0212
_refine_ls_wR_factor_gt     0.0511
_refine_ls_wR_factor_ref     0.0567
_refine_ls_goodness_of_fit_ref     0.920
_refine_ls_restrained_S_all     0.920
_refine_ls_number_reflns     5325
_refine_ls_number_parameters     168
_refine_ls_number_restraints     3
_refine_ls_hydrogen_treatment     mixed
_refine_ls_weighting_scheme     calc
_refine_ls_weighting_details
         'calc w=1/[\s^2^(Fo^2^)+(0.0323P)^2^+0.0000P] where P=(Fo^2^+2Fc^2^)/3'
_atom_sites_solution_hydrogens     geom
_atom_sites_solution_primary     direct
_atom_sites_solution_secondary     difmap
_refine_ls_shift/su_max     0.001
_refine_ls_shift/su_mean     0.000
_refine_diff_density_max     1.066
_refine_diff_density_min     -0.895
_refine_ls_extinction_method     'SHELXL97 (Sheldrick, 2008)'
_refine_ls_extinction_coef     0.0132(4)
_refine_ls_extinction_expression
                                  'Fc^*^=kFc[1+0.001xFc^2^\l^3^/sin(2\q)]^-1/4^'
loop_
    _atom_type_symbol
    _atom_type_description
    _atom_type_scat_dispersion_real
    _atom_type_scat_dispersion_imag
    _atom_type_scat_source
    'C' 'C' 0.0033 0.0016
                         'International Tables Vol C Tables 4.2.6.8 and 6.1.1.4'
    'H' 'H' 0.0000 0.0000
                         'International Tables Vol C Tables 4.2.6.8 and 6.1.1.4'
    'N' 'N' 0.0061 0.0033
                         'International Tables Vol C Tables 4.2.6.8 and 6.1.1.4'
    'O' 'O' 0.0106 0.0060
                         'International Tables Vol C Tables 4.2.6.8 and 6.1.1.4'
    'Cl' 'Cl' 0.1484 0.1585
                         'International Tables Vol C Tables 4.2.6.8 and 6.1.1.4'
    'Bi' 'Bi' -4.1077 10.2566
                         'International Tables Vol C Tables 4.2.6.8 and 6.1.1.4'
_computing_data_collection     'APEX2 (Bruker, 2006)'
_computing_cell_refinement     'SAINT (Bruker, 2006)'
_computing_data_reduction     'SAINT (Bruker, 2006)'
_computing_structure_solution     'SHELXS97 (Sheldrick, 2008)'
_computing_structure_refinement     'SHELXL97 (Sheldrick, 2008)'
_computing_molecular_graphics     'Mercury (Macrae <i>et al.</i>, 2008)'
_computing_publication_material
;
<i>WinGX</i> (Farrugia, 2012) and <i>publCIF</i> (Westrip, 2010)
;
loop_
    _atom_site_type_symbol
    _atom_site_label
    _atom_site_fract_x
    _atom_site_fract_y
    _atom_site_fract_z
    _atom_site_U_iso_or_equiv
    _atom_site_adp_type
    _atom_site_calc_flag
    _atom_site_refinement_flags
    _atom_site_occupancy
    _atom_site_symmetry_multiplicity
    _atom_site_disorder_assembly
    _atom_site_disorder_group
    Bi Bi1 0.5000 1.0000 0.5000 0.02401(5) Uani d S 1 2 . .
    Bi Bi2 0.5000 0.5000 0.0000 0.02614(6) Uani d S 1 2 . .
    Cl Cl1 0.32827(12) 1.00845(8) 0.66539(8) 0.03793(18) Uani d . 1 1 . .
    Cl Cl2 0.19824(12) 1.02948(9) 0.32564(8) 0.04104(19) Uani d . 1 1 . .
    Cl Cl3 0.31297(13) 0.73550(8) 0.42359(10) 0.0451(2) Uani d . 1 1 . .
    Cl Cl4 0.43949(12) 0.52414(10) 0.20718(8) 0.0461(2) Uani d . 1 1 . .
    Cl Cl5 0.12577(12) 0.47555(9) -0.12177(9) 0.0468(2) Uani d . 1 1 . .
    Cl Cl6 0.36405(14) 0.23214(9) -0.03209(11) 0.0523(3) Uani d . 1 1 . .
    N N1 1.1331(4) 0.2550(3) 0.6613(2) 0.0383(6) Uani d . 1 1 . .
    H H1A 1.2346 0.3229 0.7126 0.057 Uiso calc R 1 1 . .
    H H1B 1.1303 0.1800 0.6881 0.057 Uiso calc R 1 1 . .
    H H1C 1.0211 0.2667 0.6541 0.057 Uiso calc R 1 1 . .
    C C1 1.1551(5) 0.2473(3) 0.5432(3) 0.0351(7) Uani d . 1 1 . .
    H H1E 1.0550 0.1664 0.4906 0.042 Uiso calc R 1 1 . .
    H H1D 1.2834 0.2440 0.5526 0.042 Uiso calc R 1 1 . .
    C C2 1.1357(5) 0.3649(3) 0.4873(3) 0.0368(7) Uani d . 1 1 . .
    H H2E 1.2356 0.4457 0.5403 0.044 Uiso calc R 1 1 . .
    H H2D 1.0074 0.3681 0.4782 0.044 Uiso calc R 1 1 . .
    C C3 1.1583(5) 0.3592(3) 0.3652(3) 0.0378(8) Uani d . 1 1 . .
    H H3E 1.1698 0.4437 0.3396 0.045 Uiso calc R 1 1 . .
    H H3D 1.2784 0.3441 0.3720 0.045 Uiso calc R 1 1 . .
    N N2 0.9871(4) 0.2518(2) 0.2741(2) 0.0316(6) Uani d . 1 1 . .
    H H2A 0.9784 0.1738 0.2983 0.038 Uiso calc R 1 1 . .
    H H2B 0.8761 0.2653 0.2702 0.038 Uiso calc R 1 1 . .
    C C4 0.9967(5) 0.2418(3) 0.1523(3) 0.0328(7) Uani d . 1 1 . .
    H H4E 1.1114 0.2220 0.1539 0.039 Uiso calc R 1 1 . .
    H H4D 1.0091 0.3258 0.1254 0.039 Uiso calc R 1 1 . .
    C C5 0.8107(5) 0.1329(3) 0.0668(3) 0.0408(8) Uani d . 1 1 . .
    H H5E 0.6966 0.1481 0.0734 0.049 Uiso calc R 1 1 . .
    H H5D 0.8065 0.0483 0.0903 0.049 Uiso calc R 1 1 . .
    C C6 0.7976(5) 0.1254(4) -0.0631(3) 0.0472(9) Uani d . 1 1 . .
    H H6E 0.9246 0.1324 -0.0670 0.057 Uiso calc R 1 1 . .
    H H6D 0.7013 0.0398 -0.1090 0.057 Uiso calc R 1 1 . .
    N N3 0.7405(4) 0.2322(3) -0.1174(3) 0.0479(8) Uani d . 1 1 . .
    H H3A 0.6490 0.2444 -0.0925 0.072 Uiso calc R 1 1 . .
    H H3B 0.6922 0.2089 -0.1968 0.072 Uiso calc R 1 1 . .
    H H3C 0.8461 0.3071 -0.0955 0.072 Uiso calc R 1 1 . .
    O OW 0.6532(5) 0.2968(4) 0.2841(4) 0.0799(11) Uani d D 1 1 . .
    H H1W 0.576(7) 0.300(7) 0.217(3) 0.15(3) Uiso d D 1 1 . .
    H H2W 0.597(8) 0.252(6) 0.328(5) 0.16(3) Uiso d D 1 1 . .
loop_
    _atom_site_aniso_label
    _atom_site_aniso_U_11
    _atom_site_aniso_U_22
    _atom_site_aniso_U_33
    _atom_site_aniso_U_12
    _atom_site_aniso_U_13
    _atom_site_aniso_U_23
    Bi1 0.02304(8) 0.02366(8) 0.02407(9) 0.00824(5) 0.00767(6) 0.00183(6)
    Bi2 0.02630(8) 0.02556(9) 0.02270(9) 0.00658(6) 0.00748(6) 0.00122(6)
    Cl1 0.0370(4) 0.0396(4) 0.0405(5) 0.0124(3) 0.0195(4) 0.0091(3)
    Cl2 0.0443(4) 0.0527(5) 0.0313(4) 0.0292(4) 0.0085(3) 0.0076(4)
    Cl3 0.0399(4) 0.0281(4) 0.0656(6) 0.0074(3) 0.0238(4) -0.0002(4)
    Cl4 0.0397(4) 0.0576(5) 0.0310(4) 0.0018(4) 0.0186(4) -0.0010(4)
    Cl5 0.0317(4) 0.0527(5) 0.0532(6) 0.0183(4) 0.0086(4) 0.0101(4)
    Cl6 0.0520(5) 0.0267(4) 0.0794(8) 0.0109(3) 0.0287(5) 0.0106(4)
    N1 0.0349(13) 0.0429(16) 0.0286(15) 0.0058(11) 0.0097(12) 0.0053(12)
    C1 0.0452(17) 0.0347(17) 0.0255(16) 0.0160(14) 0.0120(14) 0.0030(13)
    C2 0.0467(18) 0.0337(17) 0.0257(17) 0.0122(14) 0.0109(15) 0.0010(13)
    C3 0.0391(16) 0.0335(17) 0.0292(18) 0.0019(13) 0.0100(14) 0.0037(13)
    N2 0.0374(14) 0.0322(15) 0.0219(14) 0.0101(11) 0.0094(12) 0.0054(11)
    C4 0.0374(15) 0.0355(17) 0.0258(16) 0.0138(13) 0.0115(13) 0.0053(13)
    C5 0.0507(19) 0.0321(17) 0.0313(19) 0.0098(14) 0.0104(16) 0.0031(14)
    C6 0.0480(19) 0.052(2) 0.035(2) 0.0197(17) 0.0085(17) -0.0107(17)
    N3 0.0423(16) 0.059(2) 0.0293(16) 0.0076(14) 0.0075(13) 0.0059(14)
    OW 0.089(2) 0.114(3) 0.088(3) 0.069(2) 0.055(2) 0.067(2)
_geom_special_details
;
All e.s.d.'s (except the e.s.d. in the dihedral angle between two l.s. planes)
are estimated using the full covariance matrix. The cell e.s.d.'s are taken
into account individually in the estimation of e.s.d.'s in distances, angles
and torsion angles; correlations between e.s.d.'s in cell parameters are only
used when they are defined by crystal symmetry. An approximate (isotropic)
treatment of cell e.s.d.'s is used for estimating e.s.d.'s involving l.s.
planes.
;
loop_
    _geom_bond_atom_site_label_1
    _geom_bond_atom_site_label_2
    _geom_bond_site_symmetry_2
    _geom_bond_distance
    _geom_bond_publ_flag
    Bi1 Cl3 . 2.6976(8) ?
    Bi1 Cl3 2_676 2.6976(8) ?
    Bi1 Cl2 . 2.7105(8) ?
    Bi1 Cl2 2_676 2.7105(8) ?
    Bi1 Cl1 2_676 2.7209(8) ?
    Bi1 Cl1 . 2.7209(8) ?
    Bi2 Cl4 2_665 2.6816(8) ?
    Bi2 Cl4 . 2.6817(8) ?
    Bi2 Cl5 . 2.6948(8) ?
    Bi2 Cl5 2_665 2.6948(8) ?
    Bi2 Cl6 . 2.7025(9) ?
    Bi2 Cl6 2_665 2.7025(9) ?
    N1 C1 . 1.478(4) ?
    N1 H1A . 0.8900 ?
    N1 H1B . 0.8900 ?
    N1 H1C . 0.8900 ?
    C1 C2 . 1.506(5) ?
    C1 H1E . 0.9700 ?
    C1 H1D . 0.9700 ?
    C2 C3 . 1.528(5) ?
    C2 H2E . 0.9700 ?
    C2 H2D . 0.9700 ?
    C3 N2 . 1.485(4) ?
    C3 H3E . 0.9700 ?
    C3 H3D . 0.9700 ?
    N2 C4 . 1.485(4) ?
    N2 H2A . 0.9000 ?
    N2 H2B . 0.9000 ?
    C4 C5 . 1.517(4) ?
    C4 H4E . 0.9700 ?
    C4 H4D . 0.9700 ?
    C5 C6 . 1.524(5) ?
    C5 H5E . 0.9700 ?
    C5 H5D . 0.9700 ?
    C6 N3 . 1.485(5) ?
    C6 H6E . 0.9700 ?
    C6 H6D . 0.9700 ?
    N3 H3A . 0.8900 ?
    N3 H3B . 0.8900 ?
    N3 H3C . 0.8900 ?
    OW H1W . 0.844(19) ?
    OW H2W . 0.857(19) ?
loop_
    _geom_angle_atom_site_label_1
    _geom_angle_atom_site_label_2
    _geom_angle_atom_site_label_3
    _geom_angle_site_symmetry_1
    _geom_angle_site_symmetry_3
    _geom_angle
    _geom_angle_publ_flag
    Cl3 Bi1 Cl3 . 2_676 180.0 ?
    Cl3 Bi1 Cl2 . . 87.59(3) ?
    Cl3 Bi1 Cl2 2_676 . 92.41(3) ?
    Cl3 Bi1 Cl2 . 2_676 92.41(3) ?
    Cl3 Bi1 Cl2 2_676 2_676 87.59(3) ?
    Cl2 Bi1 Cl2 . 2_676 180.0 ?
    Cl3 Bi1 Cl1 . 2_676 85.80(3) ?
    Cl3 Bi1 Cl1 2_676 2_676 94.20(3) ?
    Cl2 Bi1 Cl1 . 2_676 87.82(3) ?
    Cl2 Bi1 Cl1 2_676 2_676 92.18(3) ?
    Cl3 Bi1 Cl1 . . 94.20(3) ?
    Cl3 Bi1 Cl1 2_676 . 85.80(3) ?
    Cl2 Bi1 Cl1 . . 92.18(3) ?
    Cl2 Bi1 Cl1 2_676 . 87.82(3) ?
    Cl1 Bi1 Cl1 2_676 . 180.0 ?
    Cl4 Bi2 Cl4 2_665 . 180.00(4) ?
    Cl4 Bi2 Cl5 2_665 . 89.74(3) ?
    Cl4 Bi2 Cl5 . . 90.26(3) ?
    Cl4 Bi2 Cl5 2_665 2_665 90.26(3) ?
    Cl4 Bi2 Cl5 . 2_665 89.74(3) ?
    Cl5 Bi2 Cl5 . 2_665 180.00(6) ?
    Cl4 Bi2 Cl6 2_665 . 86.87(3) ?
    Cl4 Bi2 Cl6 . . 93.13(3) ?
    Cl5 Bi2 Cl6 . . 87.00(3) ?
    Cl5 Bi2 Cl6 2_665 . 93.00(3) ?
    Cl4 Bi2 Cl6 2_665 2_665 93.13(3) ?
    Cl4 Bi2 Cl6 . 2_665 86.87(3) ?
    Cl5 Bi2 Cl6 . 2_665 93.00(3) ?
    Cl5 Bi2 Cl6 2_665 2_665 87.00(3) ?
    Cl6 Bi2 Cl6 . 2_665 180.00(6) ?
    C1 N1 H1A . . 109.5 ?
    C1 N1 H1B . . 109.5 ?
    H1A N1 H1B . . 109.5 ?
    C1 N1 H1C . . 109.5 ?
    H1A N1 H1C . . 109.5 ?
    H1B N1 H1C . . 109.5 ?
    N1 C1 C2 . . 111.4(3) ?
    N1 C1 H1E . . 109.4 ?
    C2 C1 H1E . . 109.4 ?
    N1 C1 H1D . . 109.4 ?
    C2 C1 H1D . . 109.4 ?
    H1E C1 H1D . . 108.0 ?
    C1 C2 C3 . . 112.3(3) ?
    C1 C2 H2E . . 109.1 ?
    C3 C2 H2E . . 109.1 ?
    C1 C2 H2D . . 109.1 ?
    C3 C2 H2D . . 109.1 ?
    H2E C2 H2D . . 107.9 ?
    N2 C3 C2 . . 111.4(3) ?
    N2 C3 H3E . . 109.4 ?
    C2 C3 H3E . . 109.4 ?
    N2 C3 H3D . . 109.4 ?
    C2 C3 H3D . . 109.4 ?
    H3E C3 H3D . . 108.0 ?
    C4 N2 C3 . . 114.5(3) ?
    C4 N2 H2A . . 108.6 ?
    C3 N2 H2A . . 108.6 ?
    C4 N2 H2B . . 108.6 ?
    C3 N2 H2B . . 108.6 ?
    H2A N2 H2B . . 107.6 ?
    N2 C4 C5 . . 109.4(3) ?
    N2 C4 H4E . . 109.8 ?
    C5 C4 H4E . . 109.8 ?
    N2 C4 H4D . . 109.8 ?
    C5 C4 H4D . . 109.8 ?
    H4E C4 H4D . . 108.2 ?
    C4 C5 C6 . . 113.0(3) ?
    C4 C5 H5E . . 109.0 ?
    C6 C5 H5E . . 109.0 ?
    C4 C5 H5D . . 109.0 ?
    C6 C5 H5D . . 109.0 ?
    H5E C5 H5D . . 107.8 ?
    N3 C6 C5 . . 112.2(3) ?
    N3 C6 H6E . . 109.2 ?
    C5 C6 H6E . . 109.2 ?
    N3 C6 H6D . . 109.2 ?
    C5 C6 H6D . . 109.2 ?
    H6E C6 H6D . . 107.9 ?
    C6 N3 H3A . . 109.5 ?
    C6 N3 H3B . . 109.5 ?
    H3A N3 H3B . . 109.5 ?
    C6 N3 H3C . . 109.5 ?
    H3A N3 H3C . . 109.5 ?
    H3B N3 H3C . . 109.5 ?
    H1W OW H2W . . 115(3) ?
loop_
    _geom_torsion_atom_site_label_1
    _geom_torsion_atom_site_label_2
    _geom_torsion_atom_site_label_3
    _geom_torsion_atom_site_label_4
    _geom_torsion_site_symmetry_1
    _geom_torsion_site_symmetry_2
    _geom_torsion_site_symmetry_3
    _geom_torsion_site_symmetry_4
    _geom_torsion
    _geom_torsion_publ_flag
    N1 C1 C2 C3 . . . . 179.9(3) ?
    C1 C2 C3 N2 . . . . 69.7(4) ?
    C2 C3 N2 C4 . . . . 178.8(3) ?
    C3 N2 C4 C5 . . . . -177.7(3) ?
    N2 C4 C5 C6 . . . . 173.8(3) ?
    C4 C5 C6 N3 . . . . -76.5(4) ?
loop_
    _geom_hbond_atom_site_label_D
    _geom_hbond_atom_site_label_H
    _geom_hbond_atom_site_label_A
    _geom_hbond_site_symmetry_A
    _geom_hbond_distance_DH
    _geom_hbond_distance_HA
    _geom_hbond_distance_DA
    _geom_hbond_angle_DHA
    _geom_hbond_publ_flag
    N1 H1A Cl4 2_766 0.89 2.34 3.174(3) 155.7 yes
    N1 H1B Cl2 2_666 0.89 2.73 3.339(3) 126.5 yes
    N1 H1B Cl1 1_645 0.89 2.82 3.474(3) 131.5 yes
    N1 H1C Cl3 2_666 0.89 2.43 3.293(3) 163.4 yes
    N2 H2B OW . 0.90 1.91 2.804(4) 172.5 yes
    N2 H2A Cl2 1_645 0.90 2.63 3.316(3) 134.1 yes
    N2 H2A Cl1 2_666 0.90 2.71 3.347(3) 129.1 yes
    N3 H3A Cl6 . 0.89 2.48 3.362(3) 169.1 yes
    N3 H3B Cl1 1_544 0.89 2.81 3.412(3) 126.1 yes
    N3 H3B Cl3 2_665 0.89 2.81 3.612(3) 150.6 yes
    N3 H3C Cl5 1_655 0.89 2.44 3.269(3) 154.9 yes
    OW H1W Cl6 . 0.844(19) 2.83(3) 3.620(4) 157(6) yes
    OW H2W Cl3 2_666 0.857(19) 2.82(4) 3.478(4) 135(5) yes
data_New_Global_Publ_Block
_journal_date_recd_electronic     2013-10-28
_journal_date_accepted     2013-11-11
_journal_name_full     'Acta Crystallographica, Section E'
_journal_year     2013
_journal_volume     69
_journal_issue     12
_journal_page_first     m666
_journal_page_last     m666
_journal_paper_category     QM
_journal_paper_doi     10.1107/S1600536813030900
_journal_coeditor_code     RZ5091
_publ_contact_author_name     'Nizar Elfaleh'
_publ_contact_author_address
;
Laboratoire de G\'enie des Mat\'eriaux et Environnement (LR11ES46)
BP 1173,
ENIS, Sfax,
Tunisia
;
_publ_contact_author_email     'chouaib.hassen@yahoo.fr'
_publ_contact_author_fax     '+216 74 669 330'
_publ_contact_author_phone     '+216 22 146 664'
_publ_section_title
;
Bis(3-azaniumylpropyl)azanium hexachloridobismuthate(III) monohydrate
;
loop_
    _publ_author_name
    _publ_author_footnote
    _publ_author_address
    'Elfaleh, Nizar' .
;
Laboratoire de G\'enie des Mat\'eriaux et Environnement (LR11ES46)
BP 1173,
ENIS, Sfax,
Tunisia
;
    'Chouaib, Hassen' .
;
Laboratoire de G\'enie des Mat\'eriaux et Environnement (LR11ES46)
BP 1173,
ENIS, Sfax,
Tunisia
;
    'Kamoun, Slaheddine' .
;
Laboratoire de G\'enie des Mat\'eriaux et Environnement (LR11ES46)
BP 1173,
ENIS, Sfax,
Tunisia
;
