# Supplementary material for: Bis(3-aza­niumylprop­yl)aza­nium hexa­chlorido­bis­muthate(III) monohydrate
Source: Acta Crystallogr Sect E Struct Rep Online. 2013 Nov 16;69(Pt 12):m666. doi: 10.1107/S1600536813030900 (PMC3884999; doi:10.1107/S1600536813030900)
Supplement: Supplementary file 2 [file e-69-0m666-Isup2.hkl]

# 
# h,k,l, Fc-squared, Fo-squared, sigma(Fo-squared) and status flag 
# 
data_I
_shelx_title ' kammoun_nizar_0m in P-1' 
_shelx_refln_list_code          4 
_shelx_F_calc_maximum      250.90 
_exptl_crystal_F_000       544.00 
_reflns_d_resolution_high  0.6991 
 
loop_ 
 _symmetry_equiv_pos_as_xyz 
 'x, y, z' 
 '-x, -y, -z' 
 
_cell_length_a     7.6891 
_cell_length_b    10.8642 
_cell_length_c    11.9867 
_cell_angle_alpha  93.349 
_cell_angle_beta  108.509 
_cell_angle_gamma 109.387 
 
_shelx_F_squared_multiplier     1.000 
 
loop_ 
 _refln_index_h 
 _refln_index_k 
 _refln_index_l 
 _refln_F_squared_calc 
 _refln_F_squared_meas 
 _refln_F_squared_sigma 
 _refln_observed_status 
   1   0   0    18867.17    20997.04    402.85 o 
   2   0   0     6490.38     6566.09    105.52 o 
   3   0   0    12046.36    12584.64    171.50 o 
   4   0   0     4842.74     4802.01     71.29 o 
   5   0   0     7007.66     6921.15    101.49 o 
   6   0   0     8684.63     8679.72    127.19 o 
   7   0   0     2073.64     2054.22     51.53 o 
   8   0   0     1531.50     1569.99     49.25 o 
   9   0   0      504.62      547.53     27.55 o 
  -9   1   0        7.52       16.52     13.05 o 
  -8   1   0       61.41       59.35     12.62 o 
  -7   1   0     1084.34     1103.22     44.30 o 
  -6   1   0      535.42      546.15     18.84 o 
  -5   1   0       46.49       53.58      6.75 o 
  -4   1   0        0.71       -3.83      3.83 o 
  -3   1   0     3117.34     3330.00     49.22 o 
  -2   1   0      340.97      385.81      8.38 o 
  -1   1   0       54.21       62.85      4.74 o 
   0   1   0        0.17       -1.83      1.83 o 
   1   1   0       30.22       11.37      3.86 o 
   2   1   0     7149.37     7317.81    100.94 o 
   3   1   0        4.62        9.10      4.41 o 
   4   1   0     1053.44     1085.89     20.00 o 
   5   1   0      721.83      706.32     21.65 o 
   6   1   0      119.71      121.88     10.82 o 
   7   1   0      151.92      144.22     13.45 o 
   8   1   0       31.55       26.20     12.34 o 
   9   1   0       81.30       64.49     18.88 o 
 -10   2   0      733.79      680.17     55.82 o 
  -9   2   0      942.36     1048.39     46.84 o 
  -8   2   0     1187.88     1188.64     32.93 o 
  -7   2   0     2986.84     3020.50     59.75 o 
  -6   2   0     4668.01     4663.00     72.75 o 
  -5   2   0     6833.63     6996.18    101.18 o 
  -4   2   0    11633.39    12254.42    168.20 o 
  -3   2   0    32376.79    34021.33    627.33 o 
  -2   2   0     7996.36     8121.12    101.68 o 
  -1   2   0    31667.19    32609.40    908.28 o 
   0   2   0    13749.31    14791.69    404.24 o 
   1   2   0    18606.00    18858.75    300.21 o 
   2   2   0    26546.13    27447.66    411.41 o 
   3   2   0    24580.88    24568.25    335.70 o 
   4   2   0     6484.46     6533.36     85.71 o 
   5   2   0     6052.96     6040.04    105.27 o 
   6   2   0     2516.89     2600.83     73.99 o 
   7   2   0     2480.26     2543.94     68.61 o 
   8   2   0     1103.28     1145.61     41.54 o 
   9   2   0      450.47      517.76     31.66 o 
 -10   3   0       91.82       95.99     32.07 o 
  -9   3   0       54.91       79.12     20.65 o 
  -8   3   0       61.67       58.04     16.78 o 
  -7   3   0       79.35       94.24      9.16 o 
  -6   3   0      231.89      242.37     11.74 o 
  -5   3   0        7.33        8.07      3.60 o 
  -4   3   0      887.94      927.28     16.18 o 
  -3   3   0        1.51       -1.36      2.26 o 
  -2   3   0     1417.02     1449.76     21.75 o 
  -1   3   0      611.72      611.94     16.37 o 
   0   3   0       48.99       54.03      4.78 o 
   1   3   0      387.90      383.46     31.69 o 
   2   3   0     1583.34     1581.16     30.30 o 
   3   3   0     1570.86     1553.30     28.06 o 
   4   3   0      145.04      164.40     12.71 o 
   5   3   0       13.34       14.08      7.44 o 
   6   3   0      509.81      483.92     26.64 o 
   7   3   0      166.55      158.91     18.77 o 
   8   3   0       23.94       -5.94     16.11 o 
 -10   4   0      804.65      893.46     65.80 o 
  -9   4   0      965.95      927.00     57.27 o 
  -8   4   0     2058.98     2032.90     60.67 o 
  -7   4   0     2108.97     2160.06    103.90 o 
  -6   4   0     9634.29     9361.71    189.66 o 
  -5   4   0     6023.95     5782.26    119.76 o 
  -4   4   0     3023.75     3067.72     57.25 o 
  -3   4   0     7645.13     7627.27     96.88 o 
  -2   4   0    13337.73    14075.45    231.48 o 
  -1   4   0    23261.88    23333.69    319.44 o 
   0   4   0    62949.47    57681.79   1983.02 o 
   1   4   0    17853.12    17712.77    487.22 o 
   2   4   0     7897.00     7986.85    165.22 o 
   3   4   0     3257.22     3251.77     59.00 o 
   4   4   0     5973.26     5895.40     88.59 o 
   5   4   0     6387.73     6241.27    133.01 o 
   6   4   0     3437.82     3582.57     76.58 o 
   7   4   0     1498.33     1535.96     47.81 o 
   8   4   0      902.40      946.62     40.66 o 
 -10   5   0       11.56       21.20     29.36 o 
  -9   5   0        5.74      -17.01     20.29 o 
  -8   5   0       51.06       45.90     22.82 o 
  -7   5   0      498.94      517.71     26.48 o 
  -6   5   0      825.66      826.04     30.00 o 
  -5   5   0      331.26      302.06     16.22 o 
  -4   5   0      128.01      132.33     16.16 o 
  -3   5   0      418.63      404.63     12.69 o 
  -2   5   0      150.56      171.49      6.28 o 
  -1   5   0      364.63      379.80      8.20 o 
   0   5   0        3.52        6.95      7.34 o 
   1   5   0      317.29      298.80     16.15 o 
   2   5   0     1073.40     1092.88     35.35 o 
   3   5   0      132.92      128.83     17.92 o 
   4   5   0       50.70       51.57     11.92 o 
   5   5   0      273.63      257.67     18.56 o 
   6   5   0        2.06       -4.62     13.72 o 
   7   5   0       10.16        7.10     16.99 o 
 -10   6   0      705.35      621.93     51.79 o 
  -9   6   0     1595.03     1557.57     75.26 o 
  -8   6   0     1102.20     1047.21     58.31 o 
  -7   6   0     1649.53     1585.90     68.06 o 
  -6   6   0     6472.53     6351.35    187.01 o 
  -5   6   0     8019.07     7873.74    135.19 o 
  -4   6   0     5120.06     5156.18    193.30 o 
  -3   6   0    15824.68    15963.10    260.01 o 
  -2   6   0     6150.62     6177.64    104.27 o 
  -1   6   0     4293.23     4374.58     65.68 o 
   0   6   0     9138.07     9228.80    161.14 o 
   1   6   0    16506.32    16384.34    528.79 o 
   2   6   0    10051.90    10124.09    210.76 o 
   3   6   0     8002.46     7862.70    170.85 o 
   4   6   0     4108.55     4042.12    107.63 o 
   5   6   0     2349.79     2192.12     54.30 o 
   6   6   0     1192.72     1218.31     42.33 o 
   7   6   0     1552.93     1668.97     70.47 o 
 -10   7   0      148.80      182.99     36.70 o 
  -9   7   0       44.00       13.87     23.17 o 
  -8   7   0      192.19      155.70     26.63 o 
  -7   7   0       22.13       18.28     17.54 o 
  -6   7   0      253.98      198.51     22.88 o 
  -5   7   0      141.90      133.03     15.44 o 
  -4   7   0      327.33      330.63     15.15 o 
  -3   7   0       64.49       63.50     15.69 o 
  -2   7   0        3.23       -3.57      3.57 o 
  -1   7   0      243.58      228.51     10.45 o 
   0   7   0        3.65       -6.70      6.70 o 
   1   7   0      373.35      368.90     20.31 o 
   2   7   0      600.86      585.35     28.48 o 
   3   7   0      606.50      565.05     29.80 o 
   4   7   0       10.67       11.53     13.03 o 
   5   7   0        5.16       -0.83     14.10 o 
   6   7   0       40.71       49.83     18.11 o 
 -10   8   0      665.68      571.68     51.92 o 
  -9   8   0     1387.54     1279.76     69.64 o 
  -8   8   0     1435.20     1325.00     66.34 o 
  -7   8   0     1351.03     1325.26     61.14 o 
  -6   8   0     7589.97     7697.61    172.20 o 
  -5   8   0     2590.87     2608.69     70.12 o 
  -4   8   0     1969.17     2015.56     42.27 o 
  -3   8   0     6303.49     6489.80    112.79 o 
  -2   8   0     5118.80     5226.05     79.07 o 
  -1   8   0     8076.14     7954.33    141.71 o 
   0   8   0    16489.68    16164.32    278.80 o 
   1   8   0     4126.54     4094.33     83.48 o 
   2   8   0     3036.75     2844.59     75.19 o 
   3   8   0     1869.91     1836.05    121.15 o 
   4   8   0     2409.69     2399.62     58.93 o 
   5   8   0     2583.61     2603.29     65.27 o 
   6   8   0     1450.13     1510.34     56.82 o 
 -10   9   0       12.89        6.81     28.14 o 
  -9   9   0        1.62      -19.59     22.34 o 
  -8   9   0        4.99       -2.53     21.29 o 
  -7   9   0      194.20      195.56     25.84 o 
  -6   9   0      117.22      109.06     17.24 o 
  -5   9   0      422.96      463.03     18.56 o 
  -4   9   0       71.95       58.99     12.98 o 
  -3   9   0      167.77      164.52     10.36 o 
  -2   9   0      258.26      256.42     11.71 o 
  -1   9   0       61.01       74.52     11.38 o 
   0   9   0       93.34       89.28     13.59 o 
   1   9   0      266.34      250.94     18.10 o 
   2   9   0      204.94      229.13     19.06 o 
   3   9   0        4.11       -2.35     16.41 o 
   4   9   0        4.00       -3.25     15.66 o 
   5   9   0      167.03      194.92     23.71 o 
  -9  10   0     1295.63     1241.73     68.48 o 
  -8  10   0      795.77      698.76     48.76 o 
  -7  10   0     1259.68     1216.52     48.91 o 
  -6  10   0     3221.98     3297.10     89.12 o 
  -5  10   0     4054.89     4209.50    116.19 o 
  -4  10   0     3958.72     3892.88     75.30 o 
  -3  10   0     3741.15     3799.69    101.33 o 
  -2  10   0     1459.66     1449.70     72.47 o 
  -1  10   0     3051.25     3124.32     65.93 o 
   0  10   0     1876.53     2008.61     49.64 o 
   1  10   0     4870.55     4974.48    105.82 o 
   2  10   0     4657.40     4654.67    167.76 o 
   3  10   0     1725.28     1737.10     62.62 o 
   4  10   0     1026.29     1009.74     39.44 o 
  -9  11   0       14.53       32.28     28.31 o 
  -8  11   0        7.82       -2.36     23.51 o 
  -7  11   0       63.33       33.63     19.03 o 
  -6  11   0       42.20       38.38     37.76 o 
  -5  11   0      546.60      586.16     27.34 o 
  -4  11   0       63.49       53.90     10.56 o 
  -3  11   0       10.73        5.06     20.11 o 
  -2  11   0       15.41        9.03     21.51 o 
  -1  11   0       36.69       26.40     24.82 o 
   0  11   0       10.44       -5.32     14.59 o 
   1  11   0       32.84       22.04     17.26 o 
   2  11   0       14.03       16.65     19.03 o 
   3  11   0       33.29       25.19     17.62 o 
   4  11   0       34.04       20.94     19.02 o 
  -9  12   0      840.07      957.96     64.45 o 
  -8  12   0      909.74      964.89     91.67 o 
  -7  12   0      657.78      613.03     38.62 o 
  -6  12   0     2407.05     2439.82     75.08 o 
  -5  12   0     1731.30     1766.51     43.92 o 
  -4  12   0     1138.43     1098.45     49.83 o 
  -3  12   0     1379.98     1482.64     81.46 o 
   1  12   0     1386.26     1445.29     84.89 o 
   2  12   0      830.32      930.67     48.04 o 
   3  12   0      454.98      444.27     35.12 o 
  -8  13   0       48.01       69.49     23.79 o 
  -7  13   0       12.44       29.48     20.64 o 
  -6  13   0       31.92       59.64     44.33 o 
  -5  13   0       92.92      105.59     19.57 o 
  -4  13   0       54.66       65.23     20.64 o 
  -3  13   0        9.58        6.94     19.63 o 
   2  13   0        0.38       -4.19     34.51 o 
  -7  14   0      494.82      556.12     76.36 o 
  -6  14   0     1122.68     1101.72    101.74 o 
  -5  14   0     1684.14     1748.63     63.16 o 
  -4  14   0     1202.80     1225.48     60.54 o 
  -3  14   0     1033.08     1103.81     58.45 o 
  -6  15   0       15.15       13.83     47.64 o 
  -5  15   0      170.47      205.17     31.42 o 
  -4  15   0       42.60       59.07     25.74 o 
  -3  15   0        0.44      -19.46     24.47 o 
   2 -15   1      512.14      544.26     46.26 o 
   3 -15   1      248.80      258.43     34.18 o 
   4 -15   1      890.64      984.05     50.67 o 
   5 -15   1      788.32      930.47     48.44 o 
   6 -15   1      785.93      799.78     90.67 o 
   2 -14   1      107.72       72.44     26.18 o 
   3 -14   1        3.89       -5.98     19.94 o 
   4 -14   1       19.00        6.07     18.63 o 
   5 -14   1       25.69       12.14     19.43 o 
   6 -14   1       49.65       41.45     44.41 o 
   7 -14   1       21.47       73.77     48.25 o 
  -2 -13   1      856.11      902.61     75.73 o 
   3 -13   1     2057.01     2148.59     83.67 o 
   4 -13   1     1087.28     1103.73     47.11 o 
   5 -13   1     1358.50     1549.30    100.61 o 
   6 -13   1     1059.96     1001.14     88.22 o 
   7 -13   1      827.77      814.04     44.64 o 
   8 -13   1      796.80      909.43     49.11 o 
  -3 -12   1        4.73      -20.69     20.69 o 
  -2 -12   1       23.70       30.48     23.27 o 
  -1 -12   1        2.66       47.64     31.19 o 
   3 -12   1      282.93      315.90     27.86 o 
   4 -12   1        5.10      -11.30     20.18 o 
   5 -12   1      401.39      405.25     21.57 o 
   6 -12   1       98.69      122.32     21.44 o 
   7 -12   1       80.09       78.61     21.90 o 
   8 -12   1        1.33       -2.44     23.34 o 
  -4 -11   1      621.01      663.18     33.99 o 
  -3 -11   1      707.24      649.84     39.20 o 
  -2 -11   1     2425.85     2498.61     75.85 o 
  -1 -11   1     3049.87     3057.49     83.78 o 
   0 -11   1     5524.31     5547.33    129.01 o 
   2 -11   1     1926.21     2087.70     92.89 o 
   3 -11   1     1655.32     1599.02     62.30 o 
   4 -11   1     2041.09     2038.24     46.78 o 
   5 -11   1     2818.80     2985.17     69.71 o 
   6 -11   1     2997.29     2917.00     88.50 o 
   7 -11   1      735.14      683.41     37.10 o 
   8 -11   1     1307.50     1315.60     67.56 o 
   9 -11   1      685.43      592.29     49.17 o 
  -5 -10   1        0.87       22.56     19.10 o 
  -4 -10   1        0.55       -1.77     15.50 o 
  -3 -10   1      160.26      155.12     23.73 o 
  -2 -10   1       86.18       75.29     19.16 o 
  -1 -10   1       33.49       33.27     27.90 o 
   0 -10   1      124.28      151.82     23.68 o 
   1 -10   1       76.94       73.70     10.99 o 
   2 -10   1      439.50      403.45     37.45 o 
   3 -10   1      151.16      185.55     17.94 o 
   4 -10   1        4.47        0.03      8.35 o 
   5 -10   1        1.81        2.80     13.88 o 
   6 -10   1        4.48       -7.43     17.21 o 
   7 -10   1      126.62      116.64     20.07 o 
   8 -10   1      108.58       99.27     27.45 o 
   9 -10   1       43.88       53.10     28.97 o 
  -5  -9   1     2027.22     2026.58     57.62 o 
  -4  -9   1     2515.18     2349.70     74.03 o 
  -3  -9   1     2680.13     2694.98     77.48 o 
  -2  -9   1     1813.93     1810.57     56.72 o 
  -1  -9   1     3838.46     3784.88     93.64 o 
   0  -9   1     4041.31     3992.03     79.36 o 
   1  -9   1     7281.49     7436.33    133.81 o 
   2  -9   1    10303.65    10541.82    176.18 o 
   3  -9   1     6104.33     6209.60    126.05 o 
   4  -9   1     1153.44     1190.55     30.61 o 
   5  -9   1     5292.82     5486.64    101.42 o 
   6  -9   1     2957.55     2821.98     77.70 o 
   7  -9   1     1366.12     1349.66     64.72 o 
   8  -9   1     1886.53     1770.84     78.93 o 
   9  -9   1      773.34      785.02     57.88 o 
  -6  -8   1       28.71       28.35     18.34 o 
  -5  -8   1      131.62      149.32     19.37 o 
  -4  -8   1       43.16       46.49     17.81 o 
  -3  -8   1       93.57       84.52     17.36 o 
  -2  -8   1       66.35       62.74     14.06 o 
  -1  -8   1        0.44       -7.90      8.02 o 
   0  -8   1      126.19      128.65     22.96 o 
   1  -8   1       27.18       18.22      6.67 o 
   2  -8   1        3.11       -2.34      4.43 o 
   3  -8   1      504.49      516.09     13.37 o 
   4  -8   1       36.19       42.05     13.71 o 
   5  -8   1      783.70      762.67     28.99 o 
   6  -8   1      458.48      454.31     49.81 o 
   7  -8   1        1.62       -1.79     18.98 o 
   8  -8   1       26.56       42.58     23.12 o 
   9  -8   1       32.74       36.12     24.82 o 
  10  -8   1        0.89       -5.15     26.13 o 
  -7  -7   1      759.89      854.88     61.80 o 
  -6  -7   1     1147.89     1108.31     40.86 o 
  -5  -7   1     2293.74     2316.93     67.43 o 
  -4  -7   1     1817.59     1797.23     57.59 o 
  -3  -7   1     1907.18     1940.70     57.31 o 
  -2  -7   1    10600.26    10419.55    234.52 o 
  -1  -7   1     9805.09     9587.45    170.23 o 
   0  -7   1    13091.15    13385.43    229.73 o 
   1  -7   1    11011.18    11226.53    161.04 o 
   2  -7   1     8690.19     8912.63    151.61 o 
   3  -7   1     4520.68     4274.33     65.20 o 
   4  -7   1     5270.38     5364.05     95.71 o 
   5  -7   1     6913.70     6978.97    121.86 o 
   6  -7   1     5703.14     5361.97    163.59 o 
   7  -7   1     1451.43     1370.57     64.23 o 
   8  -7   1     2220.37     2016.05     84.96 o 
   9  -7   1     1020.67      939.16     62.13 o 
  10  -7   1      470.40      397.87     44.25 o 
  -7  -6   1      105.20      127.14     21.11 o 
  -6  -6   1       45.52       17.82     24.09 o 
  -5  -6   1        0.33      -11.40     14.34 o 
  -4  -6   1      138.87      113.00     17.26 o 
  -3  -6   1      372.08      362.13     21.90 o 
  -2  -6   1      478.12      503.64     23.32 o 
  -1  -6   1      283.26      261.00     15.50 o 
   0  -6   1      459.88      442.70     15.48 o 
   1  -6   1      259.79      255.44      9.95 o 
   2  -6   1      894.58      940.70     25.52 o 
   3  -6   1     2095.15     2132.28     35.18 o 
   4  -6   1      291.79      289.68     16.05 o 
   5  -6   1       40.23       26.64     11.02 o 
   6  -6   1       10.09       20.59     15.27 o 
   7  -6   1      322.10      250.86     27.86 o 
   8  -6   1      139.56      113.34     25.88 o 
   9  -6   1       55.19       22.56     26.09 o 
  10  -6   1        0.52        1.31     28.49 o 
  -8  -5   1      593.28      600.95     33.79 o 
  -7  -5   1      566.03      557.51     29.25 o 
  -6  -5   1     1866.85     1771.39     48.78 o 
  -5  -5   1     6208.56     6078.70    113.03 o 
  -4  -5   1     5004.13     5067.83    116.77 o 
  -3  -5   1     7749.66     7800.82    165.82 o 
  -2  -5   1     2757.32     2682.84     90.84 o 
  -1  -5   1     7590.49     7618.03    156.77 o 
   0  -5   1    22947.49    23160.62    896.33 o 
   1  -5   1    19492.83    20212.45    331.70 o 
   2  -5   1    21795.72    22210.26    611.86 o 
   3  -5   1    21106.04    21476.50    346.54 o 
   4  -5   1     1916.24     2012.76     30.46 o 
   5  -5   1     8279.25     8461.83    121.68 o 
   6  -5   1     5857.21     5768.82    124.74 o 
   7  -5   1     2498.21     2403.78     65.63 o 
   8  -5   1     2292.98     2256.03     92.55 o 
   9  -5   1      919.45      918.69     61.85 o 
  10  -5   1      422.55      407.91     45.46 o 
  -8  -4   1       48.31       46.21     18.54 o 
  -7  -4   1       15.00       10.51     19.37 o 
  -6  -4   1       74.65       68.18     14.56 o 
  -5  -4   1      486.49      469.14     36.93 o 
  -4  -4   1     1175.16     1205.84     58.80 o 
  -3  -4   1      413.01      408.18     14.48 o 
  -2  -4   1      371.22      365.59     17.00 o 
  -1  -4   1        1.17       -0.68      4.97 o 
   0  -4   1     1044.05     1058.59     29.49 o 
   1  -4   1       37.79       26.23      7.42 o 
   2  -4   1      575.38      592.44     15.19 o 
   3  -4   1       98.88       81.51      7.01 o 
   4  -4   1       34.26       38.62      6.39 o 
   5  -4   1        1.62        5.18      3.90 o 
   6  -4   1      541.45      563.78     18.12 o 
   7  -4   1       43.78       39.43      9.60 o 
   8  -4   1      204.13      189.19     24.03 o 
   9  -4   1       96.32       91.94     28.28 o 
  10  -4   1        7.04       -1.74     26.96 o 
  -8  -3   1     1393.97     1352.16     44.90 o 
  -7  -3   1     1738.38     1791.20     48.89 o 
  -6  -3   1     2717.47     2702.08     60.14 o 
  -5  -3   1     2874.56     2831.99     48.81 o 
  -4  -3   1     5447.96     5443.93     81.09 o 
  -3  -3   1     7580.82     7670.90    125.60 o 
  -2  -3   1    13076.00    13146.35    207.84 o 
  -1  -3   1    26301.07    27382.31    758.53 o 
   0  -3   1    47737.54    48987.61   1344.89 o 
   1  -3   1     7648.32     7746.27    217.00 o 
   2  -3   1    27808.12    27096.49    504.85 o 
   3  -3   1    14798.18    15209.64    298.94 o 
   4  -3   1     6127.66     6056.93    125.04 o 
   5  -3   1    10417.17    10290.62    167.96 o 
   6  -3   1     8561.62     8455.61    142.07 o 
   7  -3   1     2189.93     2205.07     84.28 o 
   8  -3   1     2201.95     2243.22     50.28 o 
   9  -3   1      908.79      954.28    113.44 o 
  10  -3   1      633.86      589.57     54.53 o 
  -9  -2   1        5.24       22.70     25.82 o 
  -8  -2   1       23.38       26.58     15.56 o 
  -7  -2   1      409.63      444.02     19.15 o 
  -6  -2   1       40.84       48.17      9.42 o 
  -5  -2   1       14.71       -6.81      7.42 o 
  -4  -2   1     1643.00     1675.08     30.48 o 
  -3  -2   1      561.92      547.59     15.06 o 
  -2  -2   1      429.78      410.54     10.98 o 
  -1  -2   1     1660.85     1694.05     54.91 o 
   1  -2   1       74.43       84.59      7.41 o 
   2  -2   1        0.23       -3.77      9.10 o 
   3  -2   1     1532.38     1519.52     36.84 o 
   4  -2   1     1188.09     1138.11     47.99 o 
   5  -2   1     1187.74     1238.11     38.81 o 
   6  -2   1      492.11      482.49     19.17 o 
   7  -2   1      197.56      211.55     19.96 o 
   8  -2   1        7.51        0.09     11.07 o 
   9  -2   1      102.65      133.54     16.11 o 
  -9  -1   1      931.08      963.48     37.52 o 
  -8  -1   1     1272.78     1252.10     33.51 o 
  -7  -1   1     1480.38     1516.82     34.22 o 
  -6  -1   1     3474.27     3433.31     57.81 o 
  -5  -1   1    10850.21    10567.62    149.54 o 
  -4  -1   1    12797.93    13135.21    180.90 o 
  -3  -1   1    10080.16    10349.64    181.14 o 
  -2  -1   1      444.33      593.38     41.70 o 
  -1  -1   1    32730.26    37282.43   1023.55 o 
   1  -1   1    26792.66    25823.86   1019.36 o 
   2  -1   1    54760.44    50967.77   3663.63 o 
   3  -1   1    23107.98    23200.79    363.35 o 
   4  -1   1     2312.89     2299.23     45.43 o 
   5  -1   1    10125.58    10021.91    143.05 o 
   6  -1   1     5033.68     4962.88     78.97 o 
   7  -1   1     3740.66     3719.54     73.83 o 
   8  -1   1     2079.09     2076.53     51.30 o 
   9  -1   1      686.07      735.40     31.51 o 
  -9   0   1       32.70       10.07     12.28 o 
  -8   0   1      129.04      144.21     13.76 o 
  -7   0   1       27.36       24.54      9.01 o 
  -6   0   1      156.23      154.81     10.56 o 
  -5   0   1     1987.81     2049.93     36.19 o 
  -4   0   1     2169.75     2116.92     40.96 o 
  -3   0   1      703.56      735.26     14.68 o 
  -2   0   1      448.17      526.46     11.67 o 
   0   0   1        3.24       31.82     12.63 o 
   1   0   1       70.61       55.84      5.63 o 
   2   0   1      734.31      747.15     17.46 o 
   3   0   1      134.16      138.32      6.86 o 
   4   0   1      671.66      701.98     17.79 o 
   5   0   1      166.19      172.42     10.55 o 
   6   0   1      304.35      317.88     21.78 o 
   7   0   1       31.54       31.84     10.90 o 
   8   0   1       66.40       48.44     14.45 o 
   9   0   1       75.00      108.82     20.90 o 
 -10   1   1      900.99      922.02     48.08 o 
  -9   1   1     1013.77     1043.02     33.30 o 
  -8   1   1     2629.73     2685.65     51.16 o 
  -7   1   1     2526.47     2482.48     46.85 o 
  -6   1   1     4703.32     4687.51     72.78 o 
  -5   1   1     3850.62     3967.16     60.88 o 
  -4   1   1     7382.92     7578.37    106.36 o 
  -3   1   1    12202.69    12582.90    150.99 o 
  -2   1   1    33978.93    35046.14    534.69 o 
  -1   1   1    16911.60    17668.32    523.82 o 
   0   1   1    28748.01    25470.16   2204.16 o 
   1   1   1    15619.61    14354.62    195.89 o 
   2   1   1    21457.15    20795.37    282.84 o 
   3   1   1    12660.10    12481.21    174.41 o 
   4   1   1    11638.39    11805.48    148.40 o 
   5   1   1     6895.95     6882.34    103.02 o 
   6   1   1     5498.94     5459.68     87.09 o 
   7   1   1     2912.03     2930.40     56.17 o 
   8   1   1     1402.96     1502.22     39.41 o 
   9   1   1      659.62      726.46     42.80 o 
 -10   2   1       57.21       44.76     31.15 o 
  -9   2   1       11.75       38.20     18.59 o 
  -8   2   1        2.89       -4.64      8.29 o 
  -7   2   1      391.74      347.78     14.24 o 
  -6   2   1      153.40      161.36     10.27 o 
  -5   2   1       63.94       65.14      5.73 o 
  -4   2   1     3453.76     3475.77     45.84 o 
  -3   2   1      449.52      439.07     10.39 o 
  -2   2   1        3.52       -2.07      2.07 o 
  -1   2   1       57.93       57.24      3.70 o 
   0   2   1        0.32       -0.72      2.70 o 
   1   2   1     1110.66     1186.44     24.07 o 
   2   2   1        3.27        0.07      3.61 o 
   3   2   1     1058.15     1069.02     34.44 o 
   4   2   1      623.90      604.04     16.34 o 
   5   2   1      927.69      916.62     38.61 o 
   6   2   1       49.33       43.33     10.01 o 
   7   2   1      142.11      151.18     14.80 o 
   8   2   1       14.66       14.84     17.37 o 
 -10   3   1     1060.95      987.04     63.92 o 
  -9   3   1     1853.81     1845.46     60.49 o 
  -8   3   1     1287.54     1315.74     45.48 o 
  -7   3   1     2345.42     2305.65     68.74 o 
  -6   3   1     8642.43     9031.78    181.89 o 
  -5   3   1     9893.02     9961.32    273.88 o 
  -4   3   1    11578.70    11611.39    223.89 o 
  -3   3   1    17704.14    18390.34    250.75 o 
  -2   3   1     3069.55     3387.41     52.15 o 
  -1   3   1     8912.87     8925.19    175.28 o 
   0   3   1    47594.43    42850.26    676.29 o 
   1   3   1    23659.75    22911.32    366.10 o 
   2   3   1    17867.13    17356.27    239.38 o 
   3   3   1    12730.29    12693.40    183.93 o 
   4   3   1     2653.64     2593.14     40.37 o 
   5   3   1     5127.89     5089.17     92.21 o 
   6   3   1     3587.71     3494.58     75.05 o 
   7   3   1     2947.22     3042.05     71.85 o 
   8   3   1     1234.96     1233.42     50.71 o 
 -10   4   1      149.60      178.27     35.48 o 
  -9   4   1      151.81      157.25     29.55 o 
  -8   4   1      287.56      275.74     31.85 o 
  -7   4   1      197.53      187.58     16.58 o 
  -6   4   1      140.89      133.21     21.80 o 
  -5   4   1     1382.89     1380.48     36.07 o 
  -4   4   1      935.87      924.06     22.12 o 
  -3   4   1      102.26      107.28      7.67 o 
  -2   4   1       80.77       76.48      5.38 o 
  -1   4   1      215.48      215.57      7.16 o 
   0   4   1     1440.90     1494.80     52.57 o 
   1   4   1      360.95      366.51     13.18 o 
   2   4   1     1574.18     1667.68     36.38 o 
   3   4   1      481.49      495.99     13.40 o 
   4   4   1       19.33       18.13      6.84 o 
   5   4   1      508.25      484.07     23.55 o 
   6   4   1       15.14       27.66     14.12 o 
   7   4   1        9.06       15.61     16.57 o 
   8   4   1       46.39       70.83     24.53 o 
 -10   5   1     1292.13     1198.21     72.15 o 
  -9   5   1     1724.52     1712.63     80.51 o 
  -8   5   1     2059.80     1981.85     81.65 o 
  -7   5   1     3458.66     3295.36    103.61 o 
  -6   5   1     5711.00     5585.35    117.29 o 
  -5   5   1     1494.86     1485.23     33.43 o 
  -4   5   1    12053.80    12467.56    204.55 o 
  -3   5   1    18947.14    18551.39    235.14 o 
  -2   5   1     9020.13     9066.39    131.27 o 
  -1   5   1    11039.73    11220.40    140.05 o 
   0   5   1     9657.74     9375.29    163.64 o 
   1   5   1     3005.97     2973.60    144.23 o 
   2   5   1    12110.64    11642.57    238.77 o 
   3   5   1     7895.37     7926.28    136.16 o 
   4   5   1     6081.96     5999.11    153.55 o 
   5   5   1     3085.70     3044.82     68.01 o 
   6   5   1     2170.94     2217.42     79.22 o 
   7   5   1     1713.30     1631.70     52.31 o 
 -10   6   1      173.18      191.42     34.48 o 
  -9   6   1        2.09       25.96     23.25 o 
  -8   6   1        1.26        4.97     19.80 o 
  -7   6   1       46.93       39.88     17.67 o 
  -6   6   1      362.52      331.55     26.13 o 
  -5   6   1        1.67       -2.83      6.29 o 
  -4   6   1     1298.25     1263.82     44.71 o 
  -3   6   1      921.90      864.64     21.51 o 
  -2   6   1       19.59       17.31      3.78 o 
  -1   6   1      329.28      331.62      8.75 o 
   0   6   1      650.97      678.67     21.60 o 
   1   6   1      410.75      436.28     21.56 o 
   2   6   1        0.48       -6.81      9.46 o 
   3   6   1       20.53       18.71      9.98 o 
   4   6   1      450.64      475.47     23.04 o 
   5   6   1      296.51      318.97     23.65 o 
   6   6   1       70.48      100.10     20.09 o 
   7   6   1        7.84       13.78     19.61 o 
 -10   7   1     1047.20     1165.96     70.88 o 
  -9   7   1     1917.70     1952.14     85.64 o 
  -8   7   1     1041.59      959.47     53.93 o 
  -7   7   1     3053.56     2778.14     97.90 o 
  -6   7   1     6966.99     6926.54    155.43 o 
  -5   7   1     6367.64     6324.68    141.14 o 
  -4   7   1     8272.16     8276.93    120.43 o 
  -3   7   1     5180.21     5170.02     90.10 o 
  -2   7   1      424.54      463.94     11.09 o 
  -1   7   1     7644.50     7803.72    114.80 o 
   0   7   1    11016.67    11086.95    160.98 o 
   1   7   1    10893.74    10779.96    223.27 o 
   2   7   1     6168.40     5944.89    133.92 o 
   3   7   1     2281.58     2364.22     54.05 o 
   4   7   1     1752.62     1563.19     44.17 o 
   5   7   1     2157.76     2167.24     57.72 o 
   6   7   1     1314.41     1326.62     57.88 o 
 -10   8   1       70.64      102.80     30.28 o 
  -9   8   1       37.29       -7.72     24.00 o 
  -8   8   1       63.94       48.08     23.08 o 
  -7   8   1        6.00      -17.45     17.45 o 
  -6   8   1      213.26      250.61     20.96 o 
  -5   8   1      549.93      526.13     26.87 o 
  -4   8   1        0.40       -3.13      5.76 o 
  -3   8   1       27.07       24.08      8.97 o 
  -2   8   1        2.22       -4.13      4.13 o 
  -1   8   1      123.72      128.82      8.47 o 
   0   8   1      375.35      385.20     19.10 o 
   1   8   1       88.25       79.03     12.72 o 
   2   8   1       22.89       31.60     14.40 o 
   3   8   1      198.27      177.81     16.85 o 
   4   8   1       11.94       25.31     15.25 o 
   5   8   1       27.64       19.17     17.55 o 
   6   8   1       16.55       21.31     20.30 o 
 -10   9   1      983.09      950.79     65.17 o 
  -9   9   1     1811.58     1729.92     80.30 o 
  -8   9   1     1193.75     1143.81     61.69 o 
  -7   9   1     1581.75     1527.96     54.17 o 
  -6   9   1     3676.57     3551.59     92.64 o 
  -5   9   1     2274.05     2344.22     72.35 o 
  -4   9   1     6105.51     6116.84    109.45 o 
  -3   9   1     8541.18     8570.29    184.50 o 
  -2   9   1     5792.97     5737.73    131.54 o 
  -1   9   1     1874.56     1881.26     44.68 o 
   0   9   1     1914.37     1916.12     47.62 o 
   1   9   1     2908.78     2762.89     64.59 o 
   2   9   1     3211.95     3121.10     84.82 o 
   3   9   1     2598.54     2624.26     84.93 o 
   4   9   1     2407.62     2430.46     62.76 o 
   5   9   1      695.53      712.77     36.02 o 
 -10  10   1      144.80      115.21     32.73 o 
  -9  10   1       52.70       64.96     26.53 o 
  -8  10   1        8.09      -10.16     19.94 o 
  -7  10   1       31.60       37.36     17.60 o 
  -6  10   1       16.20        4.73     24.30 o 
  -5  10   1        3.70       -7.83      7.83 o 
  -4  10   1       94.19       98.78      9.91 o 
  -3  10   1      443.23      364.47     37.62 o 
  -2  10   1       41.95       15.84     20.29 o 
  -1  10   1      149.40      139.97     16.58 o 
   0  10   1       94.85      111.99     14.87 o 
   1  10   1      258.34      251.26     20.96 o 
   2  10   1        9.78       15.18     18.37 o 
   3  10   1       42.68       28.80     16.36 o 
   4  10   1       19.95       31.96     18.53 o 
  -9  11   1     1400.15     1486.97     77.08 o 
  -8  11   1      536.44      569.04     44.30 o 
  -7  11   1     1681.31     1564.24     58.29 o 
  -6  11   1     3859.41     3989.91    104.87 o 
  -5  11   1     2324.85     2366.60     52.26 o 
  -4  11   1     2332.73     2278.97     62.41 o 
  -3  11   1     2714.04     2673.44    118.81 o 
  -2  11   1      797.73      801.51     58.31 o 
  -1  11   1     2567.11     2664.18    123.38 o 
   0  11   1     3916.23     4044.02     88.06 o 
   1  11   1     2782.36     2680.93     78.73 o 
   2  11   1     1216.79     1212.88     98.66 o 
   3  11   1      718.71      679.68     33.49 o 
  -9  12   1        0.75      -25.21     25.21 o 
  -8  12   1        2.82       -0.56     27.96 o 
  -7  12   1        2.64       -7.33     18.05 o 
  -6  12   1      113.10      144.92     21.63 o 
  -5  12   1      123.54      152.58     18.05 o 
  -4  12   1       28.34       23.71     13.42 o 
  -3  12   1       23.40       16.71     25.35 o 
  -2  12   1        0.77       -5.23     24.12 o 
   1  12   1       45.13      -22.03     29.23 o 
   2  12   1        0.68      -19.35     19.35 o 
  -8  13   1      509.89      552.72     39.23 o 
  -7  13   1      729.36      722.04     57.88 o 
  -6  13   1     1257.26     1269.09    103.64 o 
  -5  13   1     1143.39     1248.00     70.58 o 
  -4  13   1     2770.01     2749.02     97.44 o 
  -3  13   1     2346.10     2402.06    117.96 o 
  -7  14   1       49.45       59.34     51.96 o 
  -6  14   1        4.23      -41.92     41.92 o 
  -5  14   1       23.31       25.17     19.25 o 
  -4  14   1       25.02       16.67     21.25 o 
  -6  15   1      855.10      939.63    108.17 o 
  -5  15   1      898.63     1060.64    101.65 o 
  -4  15   1      651.11      658.01     48.95 o 
   1 -15   2        2.23       -9.86     26.57 o 
   2 -15   2        0.43      -20.59     24.08 o 
   3 -15   2        2.43       15.09     23.95 o 
   4 -15   2      112.54      114.74     31.53 o 
   5 -15   2        3.04      -16.63     35.57 o 
   1 -14   2      666.95      627.44     47.95 o 
   2 -14   2     1342.70     1405.19     69.37 o 
   3 -14   2     1221.19     1261.22     63.17 o 
   4 -14   2     1196.30     1289.67     53.89 o 
   5 -14   2      970.36     1081.71     50.24 o 
   6 -14   2      767.87      854.83     81.40 o 
   7 -14   2      635.67      631.83     74.37 o 
  -2 -13   2        6.80       -1.22     32.33 o 
   2 -13   2       20.32        6.41     20.29 o 
   3 -13   2      120.40      153.22     25.31 o 
   4 -13   2       32.23       47.57     27.11 o 
   5 -13   2       10.57        6.06     17.09 o 
   6 -13   2       35.10       16.46     19.54 o 
   7 -13   2      164.27      138.62     26.86 o 
   8 -13   2       60.05        9.16     28.10 o 
  -3 -12   2      519.46      533.71     37.89 o 
  -2 -12   2      679.83      729.50     52.63 o 
  -1 -12   2     1208.84     1243.84     76.66 o 
   2 -12   2     2243.54     2263.30     86.30 o 
   3 -12   2     1658.68     1627.36     67.85 o 
   4 -12   2     1215.63     1267.41     47.71 o 
   5 -12   2     1822.43     1924.52     47.99 o 
   6 -12   2     1162.02     1204.93     84.36 o 
   7 -12   2     1320.16     1334.33     53.18 o 
   8 -12   2     1088.89     1034.28     61.34 o 
  -4 -11   2       25.94       10.39     22.45 o 
  -3 -11   2        1.59        9.70     20.63 o 
  -2 -11   2        0.11      -16.88     16.88 o 
  -1 -11   2        8.63       -0.30     15.20 o 
   0 -11   2      231.66      240.01     20.99 o 
   2 -11   2       13.61       11.52     15.66 o 
   3 -11   2        8.42      -13.70     13.70 o 
   4 -11   2      250.15      248.23     15.93 o 
   5 -11   2        2.78      -10.60     10.78 o 
   6 -11   2      166.27      186.39     22.89 o 
   7 -11   2       52.60       42.91     18.31 o 
   8 -11   2       19.36       12.69     23.91 o 
   9 -11   2       18.50       10.12     26.39 o 
  -5 -10   2      709.68      728.14     36.05 o 
  -4 -10   2     1247.38     1301.81     62.08 o 
  -3 -10   2     2794.98     2908.06    118.46 o 
  -2 -10   2     3773.48     3785.83    155.44 o 
  -1 -10   2     1207.25     1204.51     43.34 o 
   0 -10   2     2335.30     2341.52     63.12 o 
   1 -10   2     3620.90     3717.96     87.46 o 
   2 -10   2     6113.62     6248.38    188.14 o 
   3 -10   2     4427.49     4459.46     95.13 o 
   4 -10   2     4026.45     4029.06     77.81 o 
   5 -10   2     2852.40     2961.89     63.11 o 
   6 -10   2     1563.31     1499.98     52.65 o 
   7 -10   2     1553.15     1604.95     72.24 o 
   8 -10   2     2159.14     2165.17     92.05 o 
   9 -10   2      374.81      262.27     39.83 o 
  -6  -9   2        0.17       42.91     19.18 o 
  -5  -9   2       10.26       19.79     17.90 o 
  -4  -9   2      119.31      112.56     21.77 o 
  -3  -9   2       27.07       27.57     21.36 o 
  -2  -9   2        0.22       16.51     13.02 o 
  -1  -9   2       33.14       36.14     12.94 o 
   0  -9   2        6.61        1.49      9.88 o 
   1  -9   2      676.59      749.92     23.37 o 
   2  -9   2       31.36       27.50      6.45 o 
   3  -9   2     1271.03     1314.90     64.76 o 
   4  -9   2       85.21       75.18     10.41 o 
   5  -9   2       14.33       15.02      9.92 o 
   6  -9   2       46.67       63.27     16.91 o 
   7  -9   2      267.92      286.15     32.61 o 
   8  -9   2       97.47       89.32     27.40 o 
   9  -9   2        3.17      -24.69     24.69 o 
  -6  -8   2     1265.29     1229.26     49.79 o 
  -5  -8   2     2380.12     2350.55     66.10 o 
  -4  -8   2     1118.36     1148.51     45.90 o 
  -3  -8   2     2253.22     2178.68     63.63 o 
  -2  -8   2     1786.37     1795.04     53.09 o 
  -1  -8   2     4124.77     4149.96     81.26 o 
   0  -8   2    11654.89    11813.61    204.86 o 
   1  -8   2    12144.78    12399.82    208.66 o 
   2  -8   2     6209.16     6494.73    153.28 o 
   3  -8   2     5418.99     5488.68    144.52 o 
   4  -8   2     2686.39     2739.98     55.66 o 
   5  -8   2     6410.70     6276.12    114.25 o 
   6  -8   2     2985.54     2896.77    101.80 o 
   7  -8   2     2144.82     2033.45     83.12 o 
   8  -8   2     2383.36     2147.47     91.88 o 
   9  -8   2      764.50      779.22     59.37 o 
  -7  -7   2       19.63        7.66     17.99 o 
  -6  -7   2       13.89       20.54     16.67 o 
  -5  -7   2      181.93      205.30     19.70 o 
  -4  -7   2      294.60      308.42     23.68 o 
  -3  -7   2       52.63       61.84     15.02 o 
  -2  -7   2      111.30       97.78     19.60 o 
  -1  -7   2       13.01        5.00      7.21 o 
   0  -7   2     1425.18     1411.96     41.71 o 
   1  -7   2      598.45      609.46     17.06 o 
   2  -7   2       33.43       27.56      7.27 o 
   3  -7   2        7.34        2.74      7.46 o 
   4  -7   2      319.77      288.78     14.38 o 
   5  -7   2      387.82      396.84     25.64 o 
   6  -7   2      308.00      243.17     26.86 o 
   7  -7   2       21.48        3.36     18.10 o 
   8  -7   2       12.30       41.71     23.47 o 
   9  -7   2      170.89      167.33     33.52 o 
  -7  -6   2      474.89      468.50     28.42 o 
  -6  -6   2     1162.75     1030.22     43.97 o 
  -5  -6   2     2254.99     2309.57     55.45 o 
  -4  -6   2     5413.64     5447.92    196.57 o 
  -3  -6   2     7342.42     7160.74    155.43 o 
  -2  -6   2     5916.35     5709.85    124.56 o 
  -1  -6   2     4416.42     4435.01     82.54 o 
   0  -6   2     4216.09     4437.75    102.43 o 
   1  -6   2     5526.68     5614.07    125.24 o 
   2  -6   2    32935.93    33861.26    952.97 o 
   3  -6   2    10513.29    10403.70    220.01 o 
   4  -6   2     5181.94     5117.48    117.77 o 
   5  -6   2     7646.72     7339.85    150.78 o 
   6  -6   2     2662.50     2680.92     52.49 o 
   7  -6   2     2749.41     2766.66    103.12 o 
   8  -6   2     3703.52     3548.49    129.15 o 
   9  -6   2      578.07      473.92     45.57 o 
  -8  -5   2        1.18      -16.99     16.99 o 
  -7  -5   2       43.20       69.00     20.80 o 
  -6  -5   2       76.16       90.80     16.06 o 
  -5  -5   2      266.98      240.01     17.98 o 
  -4  -5   2      573.13      541.39     26.80 o 
  -3  -5   2       17.82        4.76      9.14 o 
  -2  -5   2      503.19      506.37     21.34 o 
  -1  -5   2        0.01       -8.29      8.29 o 
   0  -5   2        0.81        2.56      4.75 o 
   1  -5   2      632.31      657.10     19.74 o 
   2  -5   2       56.37       54.29      7.51 o 
   3  -5   2     1430.12     1462.04     40.68 o 
   4  -5   2     1147.16     1210.11     30.40 o 
   5  -5   2        8.36       13.15      8.55 o 
   6  -5   2      556.78      573.78     20.14 o 
   7  -5   2        6.00        4.19      7.66 o 
   8  -5   2       31.51       27.35     23.30 o 
   9  -5   2       14.99       43.71     27.13 o 
  -8  -4   2     1414.54     1340.07     44.90 o 
  -7  -4   2     1461.32     1448.80     43.70 o 
  -6  -4   2     2789.03     2598.82     61.17 o 
  -5  -4   2     5897.10     5771.97    105.61 o 
  -4  -4   2     3026.56     2962.60     55.80 o 
  -3  -4   2     4100.33     4025.96     70.31 o 
  -2  -4   2     6321.82     6448.86    193.66 o 
  -1  -4   2    14509.47    14756.14    417.54 o 
   0  -4   2    11871.91    11754.45    332.96 o 
   1  -4   2    26410.63    26987.37    691.82 o 
   2  -4   2    17326.24    17318.38    353.66 o 
   3  -4   2     7215.09     7389.77    199.28 o 
   4  -4   2     6056.14     6205.90    131.81 o 
   5  -4   2    12078.12    11954.45    243.08 o 
   6  -4   2     4046.80     3941.88     73.92 o 
   7  -4   2     3213.35     3118.38     63.22 o 
   8  -4   2     2641.25     2588.79     75.52 o 
   9  -4   2     1239.26     1184.24     72.19 o 
  -9  -3   2        7.04       -1.43     17.55 o 
  -8  -3   2        0.59       -7.18     13.90 o 
  -7  -3   2       17.24       10.34     12.95 o 
  -6  -3   2       21.57       16.93     10.88 o 
  -5  -3   2      548.29      536.06     17.14 o 
  -4  -3   2      875.33      882.72     26.80 o 
  -3  -3   2      222.70      212.97     16.04 o 
  -2  -3   2      548.11      538.52     28.91 o 
  -1  -3   2       15.48        2.05      6.68 o 
   0  -3   2     4410.50     4827.59    140.55 o 
   1  -3   2     3520.11     3611.71    105.57 o 
   2  -3   2     2209.92     2314.08     55.19 o 
   3  -3   2       81.18      112.57     10.24 o 
   4  -3   2      100.62      103.58     18.33 o 
   5  -3   2      656.57      694.14     49.92 o 
   6  -3   2      402.71      418.59     22.01 o 
   7  -3   2       25.61       36.71     10.76 o 
   8  -3   2       76.74       72.28     13.59 o 
   9  -3   2      161.15      212.14     28.32 o 
  -9  -2   2     1644.35     1703.74     87.34 o 
  -8  -2   2     2119.95     2198.43     55.76 o 
  -7  -2   2      822.51      829.79     28.97 o 
  -6  -2   2     3510.97     3425.13     57.99 o 
  -5  -2   2     6461.97     6351.28     94.16 o 
  -4  -2   2    12821.60    13383.12    214.31 o 
  -3  -2   2    15119.24    15625.72    375.47 o 
  -2  -2   2     6642.66     6779.57    132.93 o 
  -1  -2   2     4792.53     4295.82    126.33 o 
   0  -2   2     7967.83     7962.33    296.41 o 
   1  -2   2     9150.32     9712.54    199.33 o 
   2  -2   2    52633.11    49417.38   3036.29 o 
   3  -2   2    14489.34    14565.64    290.54 o 
   4  -2   2     6672.99     6554.88    140.00 o 
   5  -2   2     7648.58     7705.78    162.89 o 
   6  -2   2     3904.48     3864.22     81.34 o 
   7  -2   2     3489.19     3582.46     72.64 o 
   8  -2   2     3134.39     3248.52     86.09 o 
   9  -2   2      816.59      829.47     33.89 o 
  -9  -1   2        0.45      -13.75     13.75 o 
  -8  -1   2       26.55       19.00     10.88 o 
  -7  -1   2      129.67      142.54     13.21 o 
  -6  -1   2      567.76      596.32     22.91 o 
  -5  -1   2      507.74      491.74     15.34 o 
  -4  -1   2     1293.01     1274.69     24.25 o 
  -3  -1   2      219.12      218.98      8.22 o 
  -2  -1   2     3772.96     3927.11     78.82 o 
  -1  -1   2        4.19        2.36      5.02 o 
   0  -1   2        0.59       14.53      4.49 o 
   1  -1   2      602.72      627.68     25.37 o 
   2  -1   2       10.39       11.71      6.24 o 
   3  -1   2      204.41      227.82     18.96 o 
   4  -1   2      508.78      525.17     17.95 o 
   5  -1   2       65.97       82.12     12.56 o 
   6  -1   2      383.81      390.80     19.13 o 
   7  -1   2       66.50       67.11     13.26 o 
   8  -1   2        1.98      -11.15     12.55 o 
   9  -1   2        0.70       -1.98     15.12 o 
 -10   0   2      787.22      914.79     55.54 o 
  -9   0   2     1726.63     1824.91     41.67 o 
  -8   0   2     2634.75     2696.27     62.09 o 
  -7   0   2     3863.09     3785.21     63.48 o 
  -6   0   2     5596.88     5757.82     87.12 o 
  -5   0   2     6465.85     6704.63     97.31 o 
  -4   0   2     9189.08     9161.06    112.81 o 
  -3   0   2    12517.69    13324.91    205.17 o 
  -2   0   2     3873.20     3833.89     76.06 o 
  -1   0   2    26498.02    27759.31    766.44 o 
   0   0   2    18244.46    16883.73    469.09 o 
   1   0   2    13069.92    12488.01    202.74 o 
   2   0   2    18004.35    17334.51    274.67 o 
   3   0   2    10937.89    10687.76    151.46 o 
   4   0   2     5037.23     4903.73     75.94 o 
   5   0   2     9372.22     9349.37    159.83 o 
   6   0   2     4139.75     4149.98     70.70 o 
   7   0   2     2968.20     3035.30     66.39 o 
   8   0   2     1891.45     1965.46     83.01 o 
   9   0   2     1163.40     1247.39     65.72 o 
 -10   1   2        1.38      -15.64     22.34 o 
  -9   1   2       67.98       52.41     11.39 o 
  -8   1   2       36.01       31.83      9.53 o 
  -7   1   2       99.11       98.91     11.92 o 
  -6   1   2      692.35      692.07     18.43 o 
  -5   1   2      363.48      350.89     14.18 o 
  -4   1   2     1277.39     1331.96     20.73 o 
  -3   1   2      521.03      543.21     11.26 o 
  -2   1   2       68.08       88.77      7.92 o 
  -1   1   2       42.38       44.44      4.24 o 
   0   1   2       14.13       11.11      3.67 o 
   1   1   2     3662.64     3637.63     54.36 o 
   2   1   2      738.75      678.45     18.60 o 
   3   1   2     1743.91     1755.03     34.42 o 
   4   1   2      460.66      444.31     17.80 o 
   5   1   2     1038.47     1039.62     29.79 o 
   6   1   2       35.82       38.12     10.53 o 
   7   1   2       27.36       43.06     12.73 o 
   8   1   2        7.48       18.28     15.00 o 
 -10   2   2     1129.40     1312.98     73.65 o 
  -9   2   2     2390.72     2515.47    103.89 o 
  -8   2   2     3093.60     3074.17     53.59 o 
  -7   2   2     2532.98     2560.56     51.38 o 
  -6   2   2     4611.10     4697.24     71.20 o 
  -5   2   2     7527.76     7869.09     99.06 o 
  -4   2   2    34090.63    35425.18    463.48 o 
  -3   2   2    13791.07    14199.45    214.76 o 
  -2   2   2     2648.31     2642.19     41.35 o 
  -1   2   2    17504.63    16508.52    713.58 o 
   0   2   2     4024.90     3720.82     64.38 o 
   1   2   2     4008.93     3910.22     58.34 o 
   2   2   2    40453.24    36716.02    631.83 o 
   3   2   2     8734.99     8424.14    122.60 o 
   4   2   2     5003.66     4912.41     78.10 o 
   5   2   2     4107.90     4079.95     68.17 o 
   6   2   2     2462.99     2449.64     52.93 o 
   7   2   2     2899.36     2879.06     78.73 o 
   8   2   2     1673.72     1806.73     67.41 o 
 -10   3   2      153.95      149.69     33.52 o 
  -9   3   2       27.90       34.93     16.61 o 
  -8   3   2        3.08      -11.83     11.83 o 
  -7   3   2      318.63      322.15     17.26 o 
  -6   3   2     1202.70     1221.60     36.65 o 
  -5   3   2      639.38      647.32     16.14 o 
  -4   3   2     1422.05     1351.59     27.41 o 
  -3   3   2      434.31      454.07     13.58 o 
  -2   3   2      854.42      827.31     13.45 o 
  -1   3   2        3.05       -3.66      3.66 o 
   0   3   2      558.84      536.33     21.70 o 
   1   3   2      467.11      425.98     13.78 o 
   2   3   2      408.81      406.61     13.37 o 
   3   3   2      606.64      624.95     18.24 o 
   4   3   2      466.98      483.05     18.39 o 
   5   3   2        0.19       -4.69      8.53 o 
   6   3   2      229.57      227.35     23.64 o 
   7   3   2      177.47      193.45     22.50 o 
   8   3   2        0.32       22.43     18.87 o 
 -10   4   2      974.73      944.20     61.11 o 
  -9   4   2     2172.31     2298.25     94.33 o 
  -8   4   2     3224.19     3270.58     80.59 o 
  -7   4   2     5743.90     5921.83    126.02 o 
  -6   4   2     5139.27     5141.64    108.11 o 
  -5   4   2     7117.99     7213.06    116.77 o 
  -4   4   2    11949.72    12082.15    197.86 o 
  -3   4   2    10431.25    10461.01    151.90 o 
  -2   4   2     9156.90     9482.90    132.88 o 
  -1   4   2    22774.83    21870.73    435.87 o 
   0   4   2     5871.74     5776.36     98.32 o 
   1   4   2     9062.65     8780.03    125.10 o 
   2   4   2     6650.07     6499.71     96.77 o 
   3   4   2     5341.98     5295.59     83.03 o 
   4   4   2     4377.16     4211.14     71.17 o 
   5   4   2     3317.17     3216.48     70.54 o 
   6   4   2     2319.09     2194.44     70.96 o 
   7   4   2     1776.73     1788.55     86.98 o 
 -10   5   2       10.35       13.70     25.52 o 
  -9   5   2       28.03       29.01     22.90 o 
  -8   5   2      206.46      223.94     28.11 o 
  -7   5   2       90.72       94.96     20.82 o 
  -6   5   2      710.47      639.83     23.39 o 
  -5   5   2       11.79        8.52      4.92 o 
  -4   5   2       56.06       47.97      7.34 o 
  -3   5   2        7.32       -3.40      4.27 o 
  -2   5   2        8.81        6.84      3.83 o 
  -1   5   2        3.35       -3.20      4.96 o 
   0   5   2       70.31       66.46      9.75 o 
   1   5   2      633.30      641.93     43.84 o 
   2   5   2      768.01      771.66     20.55 o 
   3   5   2      551.63      561.24     19.88 o 
   4   5   2      120.75      115.88     15.27 o 
   5   5   2      163.03      133.67     17.25 o 
   6   5   2       56.93       32.69     16.75 o 
   7   5   2        0.16      -17.75     17.75 o 
 -10   6   2     1328.21     1354.26     74.88 o 
  -9   6   2     2455.86     2537.59    101.00 o 
  -8   6   2     2086.64     2003.06     81.00 o 
  -7   6   2     2888.76     3122.38    106.12 o 
  -6   6   2     4827.70     5041.49    151.97 o 
  -5   6   2     6391.33     6264.13    109.89 o 
  -4   6   2    22884.79    22717.97    324.66 o 
  -3   6   2    12227.67    12241.11    200.37 o 
  -2   6   2     3104.66     3020.00     42.55 o 
  -1   6   2     4566.75     4529.40     88.76 o 
   0   6   2     5276.32     5201.77     99.29 o 
   1   6   2     5557.23     5249.57    162.01 o 
   2   6   2    10429.04    10039.29    168.69 o 
   3   6   2     4535.86     4382.34    101.80 o 
   4   6   2     2213.70     2164.99     62.38 o 
   5   6   2     1139.16     1026.38     38.94 o 
   6   6   2     1245.28     1263.81     46.17 o 
 -10   7   2      222.41      204.55     34.09 o 
  -9   7   2       16.93       -6.11     22.47 o 
  -8   7   2       32.50       13.52     20.90 o 
  -7   7   2      131.16      105.36     21.04 o 
  -6   7   2      185.55      171.66     18.23 o 
  -5   7   2      120.74      113.27     12.99 o 
  -4   7   2      371.99      366.33     12.02 o 
  -3   7   2      317.62      350.81     21.09 o 
  -2   7   2       23.83       24.55      4.78 o 
  -1   7   2      147.78      137.89      8.75 o 
   0   7   2      347.65      301.96     16.58 o 
   1   7   2       34.16       29.65     12.54 o 
   2   7   2        5.35        8.99      9.79 o 
   3   7   2      364.98      322.69     25.57 o 
   4   7   2        4.00       -0.29     13.54 o 
   5   7   2        0.20       13.16     16.55 o 
   6   7   2       26.27       45.55     21.11 o 
 -10   8   2     1075.23     1170.65     69.74 o 
  -9   8   2     1663.36     1648.91     76.81 o 
  -8   8   2     1749.42     1675.70     73.17 o 
  -7   8   2     5166.28     5048.14    157.19 o 
  -6   8   2     3668.28     3541.64     91.39 o 
  -5   8   2     1941.79     1900.62     56.04 o 
  -4   8   2     7297.13     7284.44    113.42 o 
  -3   8   2     8656.51     8648.74    146.00 o 
  -2   8   2     6538.76     6433.88     98.15 o 
  -1   8   2     9453.98     9345.18    138.92 o 
   0   8   2     3677.21     3498.49     74.32 o 
   1   8   2     2127.46     2073.32     86.86 o 
   2   8   2     2173.46     2066.54     53.59 o 
   3   8   2     2544.27     2471.37     58.87 o 
   4   8   2     1886.10     1779.31     51.17 o 
   5   8   2     1079.64     1091.27     53.67 o 
 -10   9   2       47.22       32.24     27.44 o 
  -9   9   2        2.01       10.69     24.39 o 
  -8   9   2      203.54      166.92     27.46 o 
  -7   9   2       83.80       95.43     18.13 o 
  -6   9   2      246.22      241.05     43.60 o 
  -5   9   2      223.70      236.59     29.36 o 
  -4   9   2        0.25       -7.73      7.73 o 
  -3   9   2      305.92      288.94     14.01 o 
  -2   9   2        9.10        6.29      7.93 o 
  -1   9   2       70.74       72.66     11.96 o 
   0   9   2       97.41       86.29     13.92 o 
   1   9   2       37.84       36.11     14.15 o 
   2   9   2      126.55      125.03     16.12 o 
   3   9   2      249.95      248.62     21.50 o 
   4   9   2       34.05       18.12     17.75 o 
   5   9   2       32.14        8.79     19.78 o 
 -10  10   2     1075.88     1064.90     68.16 o 
  -9  10   2     1287.69     1275.36     69.70 o 
  -8  10   2      919.49      878.58     54.55 o 
  -7  10   2     2260.57     2364.34     73.38 o 
  -6  10   2     2383.16     2458.51     72.67 o 
  -5  10   2     3316.73     3383.76     67.19 o 
  -4  10   2     9158.37     9200.40    200.10 o 
  -3  10   2     4030.34     4048.67     97.55 o 
  -2  10   2     1527.08     1603.72     85.68 o 
  -1  10   2     2161.85     2238.62     67.55 o 
   0  10   2     2308.61     2304.80     83.17 o 
   1  10   2     3188.01     2994.24     73.16 o 
   2  10   2     2913.30     2911.03     61.32 o 
   3  10   2     1157.71     1105.47     40.47 o 
   4  10   2      799.42      791.59     42.43 o 
  -9  11   2        1.16       -2.70     23.43 o 
  -8  11   2        5.29        2.50     32.19 o 
  -7  11   2       22.48        0.36     21.09 o 
  -6  11   2        8.63       -2.34     15.74 o 
  -5  11   2       28.32       13.14      9.48 o 
  -4  11   2       35.20       20.46     23.56 o 
  -3  11   2      119.55      160.21     33.25 o 
  -2  11   2       48.87       50.31     29.28 o 
  -1  11   2       28.06       22.77     28.97 o 
   0  11   2       40.99       36.78     22.07 o 
   1  11   2       57.94       65.83     18.05 o 
   2  11   2       12.47        1.18     15.51 o 
   3  11   2       66.85       63.31     20.10 o 
  -9  12   2      950.03      952.50     63.07 o 
  -8  12   2      881.56      873.40     47.43 o 
  -7  12   2     1893.65     1979.56     69.11 o 
  -6  12   2     1246.72     1372.40    104.00 o 
  -5  12   2      952.10      936.83     56.77 o 
  -4  12   2     2158.89     2211.69    111.13 o 
  -3  12   2     3433.61     3684.12    159.56 o 
  -2  12   2     3622.09     3747.11    165.06 o 
  -1  12   2     2168.36     2260.01    121.29 o 
   1  12   2      892.28      651.96     60.66 o 
   2  12   2      557.78      545.69     59.94 o 
  -8  13   2       72.81       77.49     50.66 o 
  -7  13   2        4.07      -10.23     18.88 o 
  -6  13   2        4.64       -6.11     42.40 o 
  -5  13   2       72.29       65.06     20.70 o 
  -4  13   2        3.04      -12.87     29.01 o 
  -3  13   2      153.27      122.86     38.89 o 
  -2  13   2        1.00       20.55     32.06 o 
  -7  14   2      816.19      871.23     98.15 o 
  -6  14   2     1110.98     1152.92    111.54 o 
  -5  14   2     1184.46     1226.19     51.87 o 
  -4  14   2     1705.40     1796.51     61.61 o 
  -6  15   2       55.61        8.60     53.27 o 
  -5  15   2        5.81      -17.46     52.98 o 
  -4  15   2        4.49       -6.89     22.77 o 
   1 -15   3      758.76      792.42     58.31 o 
   2 -15   3      529.73      560.41     46.57 o 
   3 -15   3      836.47      879.23     56.67 o 
   4 -15   3      704.30      695.06     42.53 o 
   5 -15   3      560.59      627.71     42.79 o 
   0 -14   3        4.15       26.30     28.01 o 
   1 -14   3       56.74       43.80     26.92 o 
   2 -14   3       75.17       35.91     23.34 o 
   3 -14   3       30.82        0.52     22.03 o 
   4 -14   3        0.44       -2.49     32.46 o 
   5 -14   3       76.24       85.05     23.13 o 
   6 -14   3       19.41       51.22     39.35 o 
  -2 -13   3      473.26      401.77     51.76 o 
   1 -13   3     1492.90     1459.98     68.88 o 
   2 -13   3     2087.35     2176.03     87.71 o 
   3 -13   3     2477.42     2394.75     92.12 o 
   4 -13   3     1319.50     1266.96     50.11 o 
   5 -13   3      734.99      803.14     41.85 o 
   6 -13   3      922.89      984.62     50.21 o 
   7 -13   3      784.97      777.97     43.75 o 
  -3 -12   3       16.19       11.54     26.39 o 
  -2 -12   3       48.99       63.65     29.38 o 
  -1 -12   3        0.14       24.52     27.79 o 
   1 -12   3        8.29      -17.67     17.67 o 
   2 -12   3       90.86       83.56     20.47 o 
   3 -12   3        2.62        3.80     17.06 o 
   4 -12   3      301.97      315.93     77.99 o 
   5 -12   3       69.52       60.87     14.52 o 
   6 -12   3       12.48      -10.65     17.19 o 
   7 -12   3       58.45       52.79     21.89 o 
   8 -12   3        7.63       11.25     26.65 o 
  -4 -11   3      530.72      536.67     48.49 o 
  -3 -11   3     1822.33     1843.19     64.77 o 
  -2 -11   3     1848.80     1798.10     75.17 o 
  -1 -11   3     2519.17     2530.44     90.24 o 
   0 -11   3     2215.90     2309.22     64.57 o 
   1 -11   3     1763.59     1673.88     68.33 o 
   2 -11   3     2233.96     2202.05     82.16 o 
   3 -11   3     3064.23     3036.55    103.94 o 
   4 -11   3     2479.22     2475.45     54.91 o 
   5 -11   3     2370.64     2478.99     73.10 o 
   6 -11   3      997.38     1020.70     34.80 o 
   7 -11   3     1857.69     1851.28     81.36 o 
   8 -11   3     1192.41     1160.27     66.66 o 
  -5 -10   3        3.87        4.35     21.23 o 
  -4 -10   3       38.32       42.24     21.14 o 
  -3 -10   3       78.48       44.87     18.33 o 
  -2 -10   3       13.40       30.25     16.16 o 
  -1 -10   3       74.33       52.16     14.95 o 
   0 -10   3        4.25        5.34     11.18 o 
   1 -10   3      513.87      497.16     19.78 o 
   2 -10   3       59.19       59.56     15.71 o 
   3 -10   3       90.63      105.58     12.29 o 
   4 -10   3        0.59        4.04      9.62 o 
   5 -10   3      372.15      423.42     37.29 o 
   6 -10   3       38.05       33.34     11.96 o 
   7 -10   3      130.46      122.37     26.71 o 
   8 -10   3       30.92       16.53     24.56 o 
   9 -10   3       34.11       18.15     29.06 o 
  -6  -9   3      913.50      946.15     40.41 o 
  -5  -9   3     1820.04     1876.64     66.97 o 
  -4  -9   3     2539.77     2444.77     98.37 o 
  -3  -9   3     2592.68     2513.61     72.52 o 
  -2  -9   3     1306.48     1312.43     45.15 o 
  -1  -9   3      897.43      909.88     34.46 o 
   0  -9   3     4127.71     3898.06     90.84 o 
   1  -9   3     5545.11     5661.42    127.64 o 
   2  -9   3     8190.09     8385.22    186.77 o 
   3  -9   3     4729.26     4531.12    113.39 o 
   4  -9   3     4025.95     3901.31     75.97 o 
   5  -9   3     2546.97     2519.14     86.13 o 
   6  -9   3     1267.72     1397.10     61.97 o 
   7  -9   3     2192.82     2174.82     90.61 o 
   8  -9   3     1930.64     1865.89     87.65 o 
   9  -9   3      477.03      429.47     47.04 o 
  -6  -8   3        8.54       -9.37     16.44 o 
  -5  -8   3       34.59       42.88     19.69 o 
  -4  -8   3       47.85       43.99     16.58 o 
  -3  -8   3       37.07       16.70     13.87 o 
  -2  -8   3      592.26      625.28     28.86 o 
  -1  -8   3       11.41        8.05     10.59 o 
   0  -8   3       37.70       27.75     17.15 o 
   1  -8   3       96.92       64.69     10.19 o 
   2  -8   3      158.48      148.41     12.53 o 
   3  -8   3       47.81       33.18     10.89 o 
   4  -8   3      714.96      709.03     31.11 o 
   5  -8   3       84.96       88.49     12.61 o 
   6  -8   3        1.77        3.71     13.00 o 
   7  -8   3        6.37       20.50     21.38 o 
   8  -8   3        4.39       15.31     25.13 o 
   9  -8   3        8.59      -16.32     26.17 o 
  -7  -7   3      981.62     1046.46     42.35 o 
  -6  -7   3     1408.54     1473.34     45.93 o 
  -5  -7   3     1162.21     1175.84     46.26 o 
  -4  -7   3     1604.09     1676.08     56.46 o 
  -3  -7   3     7660.80     7487.26    163.66 o 
  -2  -7   3     8306.88     8279.29    176.06 o 
  -1  -7   3     6143.91     6352.84    145.21 o 
   0  -7   3     2245.68     2363.75     59.75 o 
   1  -7   3     5055.54     5091.88    109.44 o 
   2  -7   3     6287.20     6252.69    131.64 o 
   3  -7   3     5950.75     6029.22    134.81 o 
   4  -7   3     8351.62     8318.78    183.91 o 
   5  -7   3     5642.40     5295.27    168.39 o 
   6  -7   3     1311.62     1231.54    123.37 o 
   7  -7   3     3462.51     3348.82    120.96 o 
   8  -7   3     2106.78     2046.64     92.54 o 
   9  -7   3      701.62      603.45     52.10 o 
  -7  -6   3        8.86       -5.31     17.23 o 
  -6  -6   3      155.18      137.00     20.08 o 
  -5  -6   3       18.24        5.84     14.80 o 
  -4  -6   3        6.91       -1.29     12.33 o 
  -3  -6   3      275.43      217.88     18.10 o 
  -2  -6   3      509.85      464.83     33.71 o 
  -1  -6   3      489.94      491.80     19.81 o 
   0  -6   3       97.31      110.65     13.53 o 
   1  -6   3     3141.81     3136.42     70.24 o 
   2  -6   3      571.49      627.53     22.02 o 
   3  -6   3       13.61       19.85      6.72 o 
   4  -6   3       12.76       23.82     10.65 o 
   5  -6   3      260.36      271.97     25.37 o 
   6  -6   3      152.88      177.84     14.51 o 
   7  -6   3       45.44       57.78     11.23 o 
   8  -6   3      138.20       72.14     27.41 o 
   9  -6   3       10.06      -13.17     25.04 o 
  -8  -5   3     1049.66     1013.75     40.52 o 
  -7  -5   3     1056.06     1018.35     37.75 o 
  -6  -5   3     3932.64     3696.73     77.73 o 
  -5  -5   3     5130.42     5074.31    129.45 o 
  -4  -5   3     6464.35     6476.50    142.47 o 
  -3  -5   3     6890.30     7217.34    153.95 o 
  -2  -5   3     2914.81     2897.08     99.45 o 
  -1  -5   3     2388.83     2179.75     76.59 o 
   0  -5   3    13510.94    13860.35    276.04 o 
   1  -5   3    14738.06    14743.47    306.18 o 
   2  -5   3    15376.57    14979.54    249.59 o 
   3  -5   3     5564.71     5676.26    180.52 o 
   4  -5   3     6728.53     6508.75    199.84 o 
   5  -5   3     5410.25     5499.38    123.34 o 
   6  -5   3     1997.53     2052.39     75.06 o 
   7  -5   3     2949.29     2940.56     62.08 o 
   8  -5   3     2812.12     2624.58    107.22 o 
   9  -5   3      863.18      864.48     62.93 o 
  -8  -4   3       33.30       25.14     16.72 o 
  -7  -4   3       57.78       61.59     15.49 o 
  -6  -4   3      100.80      104.68     14.63 o 
  -5  -4   3       77.33       71.41     13.96 o 
  -4  -4   3       12.71       19.73      9.21 o 
  -3  -4   3        8.78        0.35     10.56 o 
  -2  -4   3     3016.66     2891.72     96.08 o 
  -1  -4   3       64.45       55.60     11.04 o 
   0  -4   3      204.99      233.09     20.93 o 
   1  -4   3      559.52      601.92     19.23 o 
   2  -4   3      529.69      544.05     16.28 o 
   3  -4   3      736.97      683.96     36.32 o 
   4  -4   3     1703.52     1770.09     50.13 o 
   5  -4   3       32.59       35.86     11.75 o 
   6  -4   3       52.71       54.73     12.92 o 
   7  -4   3      166.92      186.28     15.47 o 
   8  -4   3        9.86       21.83     12.39 o 
   9  -4   3       21.62       36.56     31.28 o 
  -9  -3   3     1714.69     1807.68    115.26 o 
  -8  -3   3     2329.13     2509.95     61.82 o 
  -7  -3   3     2390.37     2329.15     62.34 o 
  -6  -3   3     3246.39     3073.37     53.69 o 
  -5  -3   3     2826.42     2848.18     59.73 o 
  -4  -3   3     7728.45     7719.33    128.22 o 
  -3  -3   3    21271.23    22053.15    415.33 o 
  -2  -3   3    22033.37    21605.67    603.35 o 
  -1  -3   3    18274.61    18930.45    527.90 o 
   0  -3   3      322.29      405.86     14.27 o 
   1  -3   3     3581.02     3662.72     65.18 o 
   2  -3   3    19181.56    18757.69    422.93 o 
   3  -3   3     8856.88     8701.78    181.99 o 
   4  -3   3    11155.33    11039.05    327.04 o 
   5  -3   3     7502.63     7345.98    159.85 o 
   6  -3   3     1166.91     1150.45     40.92 o 
   7  -3   3     3716.18     3727.03     88.33 o 
   8  -3   3     2394.84     2511.69     59.89 o 
   9  -3   3      899.61      828.55     62.54 o 
  -9  -2   3       15.46        9.54     15.06 o 
  -8  -2   3       79.82       86.31     15.58 o 
  -7  -2   3      101.80       98.80     12.50 o 
  -6  -2   3      912.35     1003.39     70.84 o 
  -5  -2   3        6.95       -3.08      6.29 o 
  -4  -2   3       78.97       70.96      5.83 o 
  -3  -2   3      126.41      134.60      6.68 o 
  -2  -2   3     1497.65     1521.78     52.11 o 
  -1  -2   3     1776.60     1768.45     40.23 o 
   0  -2   3       24.40       22.70      4.79 o 
   1  -2   3     4919.78     5319.46     91.30 o 
   2  -2   3     1671.85     1764.36     37.04 o 
   3  -2   3      312.43      317.06     14.38 o 
   4  -2   3      533.67      520.80     19.22 o 
   5  -2   3        1.27       -1.12     10.20 o 
   6  -2   3        3.40        5.21     12.63 o 
   7  -2   3       19.77       26.80     12.48 o 
   8  -2   3      124.65      133.38     17.83 o 
   9  -2   3        5.25       12.38     16.14 o 
  -9  -1   3     1813.71     1870.70     50.71 o 
  -8  -1   3     2483.24     2659.45     51.30 o 
  -7  -1   3     2971.84     3061.58     89.46 o 
  -6  -1   3     7531.97     7382.47    108.75 o 
  -5  -1   3    11007.84    10847.22    152.12 o 
  -4  -1   3    13359.38    13931.40    215.77 o 
  -3  -1   3     8036.01     8176.38    128.22 o 
  -2  -1   3    10049.39    10157.53    286.48 o 
  -1  -1   3    15766.83    16417.34    336.13 o 
   0  -1   3    13664.95    13682.52    270.60 o 
   1  -1   3    22708.15    21065.51    339.45 o 
   2  -1   3    18459.53    18185.77    295.58 o 
   3  -1   3     2668.97     2634.13     52.84 o 
   4  -1   3     7665.49     7435.16    130.24 o 
   5  -1   3     5412.05     5417.79    169.12 o 
   6  -1   3     2214.59     2183.83     64.50 o 
   7  -1   3     2491.00     2466.62     58.96 o 
   8  -1   3     1806.63     1846.60     51.94 o 
   9  -1   3     1078.06     1184.24     57.20 o 
 -10   0   3        0.86      -16.20     16.20 o 
  -9   0   3       15.65       19.91     11.75 o 
  -8   0   3       33.51       36.19     10.15 o 
  -7   0   3      152.45      152.81     11.47 o 
  -6   0   3      509.88      545.79     16.94 o 
  -5   0   3      226.76      223.54      8.63 o 
  -4   0   3      347.93      334.91     11.54 o 
  -3   0   3       76.84       88.82     16.47 o 
  -2   0   3     4969.07     5445.55    100.60 o 
  -1   0   3       43.58       71.30      6.28 o 
   0   0   3     1609.15     1662.46     40.59 o 
   1   0   3      269.08      297.31     12.24 o 
   2   0   3      637.24      656.79     30.30 o 
   3   0   3     1790.07     1703.03     47.41 o 
   4   0   3      834.06      794.86     30.15 o 
   5   0   3       61.49       71.25     24.85 o 
   6   0   3      100.18       85.38     13.32 o 
   7   0   3      317.63      365.79     50.35 o 
   8   0   3       61.20       65.22     17.93 o 
 -10   1   3      667.94      670.39     45.65 o 
  -9   1   3     3069.52     3227.06     71.69 o 
  -8   1   3     3594.28     3710.60     63.29 o 
  -7   1   3     3274.93     3195.31     69.58 o 
  -6   1   3     4248.94     4241.48     65.61 o 
  -5   1   3     7170.62     7421.39     93.56 o 
  -4   1   3    19117.47    19314.50    256.19 o 
  -3   1   3    29643.29    31663.52    589.06 o 
  -2   1   3    36650.05    37454.08    690.58 o 
  -1   1   3    22687.35    22215.49   1101.02 o 
   0   1   3      730.27      909.80     32.22 o 
   1   1   3     7072.92     7003.68    119.37 o 
   2   1   3    17335.96    16482.74    229.43 o 
   3   1   3     8573.70     8254.45    121.86 o 
   4   1   3     7622.86     7572.08    114.45 o 
   5   1   3     3864.49     3811.90    102.27 o 
   6   1   3     1385.07     1317.26     56.16 o 
   7   1   3     2192.88     2221.50     57.23 o 
   8   1   3     1305.28     1356.64     58.67 o 
 -10   2   3       23.50      -16.67     23.17 o 
  -9   2   3       48.83       38.51     14.88 o 
  -8   2   3      385.06      383.76     32.38 o 
  -7   2   3      280.04      284.58     11.62 o 
  -6   2   3     1084.24     1085.83     22.29 o 
  -5   2   3        2.30       -0.52      2.69 o 
  -4   2   3      988.79      969.95     17.82 o 
  -3   2   3        0.26        2.65      2.80 o 
  -2   2   3     1091.53     1106.41     22.84 o 
  -1   2   3      388.43      352.76     18.40 o 
   0   2   3        2.70       -4.75      5.51 o 
   1   2   3     1119.22     1169.07     23.06 o 
   2   2   3      911.32      900.78     28.32 o 
   3   2   3      111.32      110.83      9.95 o 
   4   2   3      275.42      261.48     13.84 o 
   5   2   3      198.43      164.39     16.51 o 
   6   2   3       30.82       23.88     11.69 o 
   7   2   3        1.31       11.09     28.03 o 
   8   2   3       30.55       23.52     39.68 o 
 -10   3   3      790.64      761.49     57.32 o 
  -9   3   3     2131.13     2258.53     64.58 o 
  -8   3   3     3113.69     3183.86     66.49 o 
  -7   3   3     5450.18     5298.86     94.89 o 
  -6   3   3     8083.84     8161.56    115.90 o 
  -5   3   3     9230.96     9356.23    129.02 o 
  -4   3   3    16034.85    16417.20    249.47 o 
  -3   3   3     8573.68     8985.07    132.93 o 
  -2   3   3    17487.40    17269.21    361.25 o 
  -1   3   3    24508.89    22950.87    534.59 o 
   0   3   3    13217.14    12679.18    176.18 o 
   1   3   3    10931.89    10383.99    182.28 o 
   2   3   3     9973.91    10025.61    165.67 o 
   3   3   3     3047.03     3045.91     53.18 o 
   4   3   3     3952.45     3834.78     66.43 o 
   5   3   3     3036.87     3010.05     56.28 o 
   6   3   3     1725.91     1663.74     49.25 o 
   7   3   3     1014.85     1071.91     43.34 o 
 -10   4   3        1.09      -10.43     22.95 o 
  -9   4   3       10.83        3.84     22.73 o 
  -8   4   3      270.29      249.30     24.54 o 
  -7   4   3       20.28        7.18     10.22 o 
  -6   4   3      355.42      307.96     13.75 o 
  -5   4   3       49.51       56.48      9.37 o 
  -4   4   3      140.55      132.30      9.29 o 
  -3   4   3       17.48       14.19      4.69 o 
  -2   4   3      159.34      167.71     14.05 o 
  -1   4   3      241.66      278.64     10.93 o 
   0   4   3      432.87      386.31     11.70 o 
   1   4   3      465.68      459.26     16.36 o 
   2   4   3      335.09      317.39     13.22 o 
   3   4   3     1573.74     1590.39     34.21 o 
   4   4   3      265.82      283.76     16.64 o 
   5   4   3       10.65        3.63     13.14 o 
   6   4   3       18.14       11.47     16.70 o 
   7   4   3       78.24       72.67     22.03 o 
 -10   5   3      875.65      944.84     60.09 o 
  -9   5   3     2408.28     2357.14     93.96 o 
  -8   5   3     3368.49     3472.54    119.53 o 
  -7   5   3     4220.44     4153.19    131.94 o 
  -6   5   3     2418.05     2407.60     46.42 o 
  -5   5   3     6524.43     6439.48     95.04 o 
  -4   5   3    20957.29    21069.31    301.11 o 
  -3   5   3    17735.68    17624.76    251.90 o 
  -2   5   3    19039.13    18567.74    444.30 o 
  -1   5   3    15625.63    15489.24    227.70 o 
   0   5   3      949.92      963.24     24.04 o 
   1   5   3     4776.77     4426.18     79.85 o 
   2   5   3     9524.38     9167.75    135.05 o 
   3   5   3     5179.18     5005.69     82.02 o 
   4   5   3     3596.44     3559.47     65.54 o 
   5   5   3     1489.08     1482.99     45.88 o 
   6   5   3      763.55      641.50     34.89 o 
   7   5   3      963.65      934.21     73.89 o 
 -10   6   3       50.64       41.14     28.45 o 
  -9   6   3       34.30       45.63     22.86 o 
  -8   6   3      573.84      533.01     40.60 o 
  -7   6   3       56.86       43.50     18.72 o 
  -6   6   3      816.17      817.83     26.28 o 
  -5   6   3       38.04       31.86      8.69 o 
  -4   6   3      104.22      113.19      8.69 o 
  -3   6   3        7.35       18.56      6.22 o 
  -2   6   3       15.54       13.79      6.94 o 
  -1   6   3        5.63        4.19      6.01 o 
   0   6   3        3.52       12.61      5.83 o 
   1   6   3      256.23      259.64     18.75 o 
   2   6   3      203.59      196.17     17.05 o 
   3   6   3       85.01       63.16     11.58 o 
   4   6   3      114.57      117.00     17.12 o 
   5   6   3      176.75      188.99     21.62 o 
   6   6   3       48.96        8.85     25.42 o 
 -10   7   3      817.92      788.35     55.97 o 
  -9   7   3     1377.04     1266.44     64.66 o 
  -8   7   3     2603.40     2598.32     97.32 o 
  -7   7   3     5534.90     5378.62    164.39 o 
  -6   7   3     3557.16     3449.86     69.33 o 
  -5   7   3     5151.09     5151.35     94.02 o 
  -4   7   3     9689.71     9464.22    143.34 o 
  -3   7   3     4348.31     4357.19     78.56 o 
  -2   7   3     9985.44    10022.66    148.44 o 
  -1   7   3    13655.88    12804.07    225.62 o 
   0   7   3     6691.95     6509.23    125.00 o 
   1   7   3     5410.66     5270.26     95.84 o 
   2   7   3     3195.40     3071.38     64.61 o 
   3   7   3     1978.20     1943.13     49.95 o 
   4   7   3     1964.83     2028.19     61.65 o 
   5   7   3     1038.34     1068.12     42.67 o 
   6   7   3      871.49      862.53     48.80 o 
 -10   8   3       13.07        3.27     24.39 o 
  -9   8   3        7.50      -10.38     20.94 o 
  -8   8   3      430.37      366.42     34.16 o 
  -7   8   3       39.69       19.28     15.08 o 
  -6   8   3       13.14        8.11     14.82 o 
  -5   8   3        1.25       11.80      9.37 o 
  -4   8   3       35.93       38.22     14.43 o 
  -3   8   3        0.60       -1.41      7.28 o 
  -2   8   3       46.81       53.85      8.41 o 
  -1   8   3        6.04        2.06      7.18 o 
   0   8   3      134.38      131.80     14.96 o 
   1   8   3      323.32      310.55     17.80 o 
   2   8   3      178.37      175.89     16.85 o 
   3   8   3      291.11      268.66     21.17 o 
   4   8   3       47.61       42.53     18.22 o 
   5   8   3        3.22       16.37     19.56 o 
 -10   9   3      866.02      878.19     59.21 o 
  -9   9   3     1248.34     1312.54     69.00 o 
  -8   9   3     2133.69     2008.64     82.08 o 
  -7   9   3     2735.38     2753.53     79.89 o 
  -6   9   3     1088.98     1172.93     45.23 o 
  -5   9   3     3439.19     3372.99     52.40 o 
  -4   9   3     9320.49     9411.53    160.70 o 
  -3   9   3     7047.68     7189.95    159.91 o 
  -2   9   3     6856.51     6886.63    123.65 o 
  -1   9   3     4288.29     4310.44     89.65 o 
   0   9   3     1504.27     1511.64     47.07 o 
   1   9   3     2413.75     2363.84     50.51 o 
   2   9   3     3028.69     2978.35     82.90 o 
   3   9   3     2614.66     2471.97     62.59 o 
   4   9   3     1190.80     1156.94     44.58 o 
 -10  10   3       50.22       32.72     29.89 o 
  -9  10   3       54.24       28.66     26.05 o 
  -8  10   3      153.63      135.95     28.63 o 
  -7  10   3        6.30        0.34     15.74 o 
  -6  10   3       79.22       37.93     15.95 o 
  -5  10   3       38.43       36.19      7.54 o 
  -4  10   3       26.52       39.04     10.54 o 
  -3  10   3       73.70       94.79     42.89 o 
  -2  10   3       15.93        2.88     26.57 o 
  -1  10   3       13.03       25.98     15.81 o 
   0  10   3        0.05      -15.58     15.58 o 
   1  10   3      124.17      146.06     20.46 o 
   2  10   3        0.00       -2.01     13.59 o 
   3  10   3        0.98       23.78     17.83 o 
  -9  11   3      636.83      492.78     43.61 o 
  -8  11   3     1289.27     1239.90     54.36 o 
  -7  11   3     3122.29     3197.02     94.65 o 
  -6  11   3     1640.53     1682.16     58.98 o 
  -5  11   3     1601.71     1596.62     46.45 o 
  -4  11   3     2463.73     2517.06     72.04 o 
  -3  11   3     2014.45     2095.20    107.65 o 
  -2  11   3     3574.82     3595.07    163.85 o 
  -1  11   3     4446.40     4937.77    213.10 o 
   0  11   3     2838.90     2779.31    147.12 o 
   1  11   3     1421.17     1462.92     51.22 o 
   2  11   3      900.56      986.57     55.94 o 
   3  11   3      842.13      818.93     96.65 o 
  -9  12   3        1.67       -1.35     26.17 o 
  -8  12   3      120.60       98.15     24.97 o 
  -7  12   3      178.95      171.46     25.09 o 
  -6  12   3       18.23       -1.16     17.30 o 
  -5  12   3       61.77       74.74     24.30 o 
  -4  12   3        1.10      -11.30     27.88 o 
  -3  12   3       28.95       55.93     33.33 o 
  -2  12   3       12.70       61.25     36.34 o 
  -1  12   3        0.18      -31.63     31.63 o 
   0  12   3       13.25       17.97     40.48 o 
   2  12   3       16.15       63.69     40.48 o 
  -8  13   3      831.01      906.54     90.57 o 
  -7  13   3     1104.15     1103.56     51.94 o 
  -6  13   3      580.28      721.13     92.72 o 
  -5  13   3     1240.28     1290.31     48.12 o 
  -4  13   3     2720.12     2942.79    144.16 o 
  -3  13   3     2132.87     2334.35    126.69 o 
  -2  13   3     1499.79     1584.08    104.45 o 
  -1  13   3      918.74      977.63     87.08 o 
  -7  14   3        3.03      -42.53     42.53 o 
  -6  14   3        0.53       40.87     51.61 o 
  -5  14   3        2.00        2.64     15.72 o 
  -4  14   3       38.71       32.81     39.35 o 
  -3  14   3       28.77       29.19     39.13 o 
  -5  15   3      414.39      433.29     34.59 o 
   2 -15   4       21.03       24.34     27.18 o 
   3 -15   4      129.08      138.75     27.41 o 
   4 -15   4       68.70      103.69     25.54 o 
  -1 -14   4      636.84      698.65     55.67 o 
   0 -14   4      435.71      505.11     46.65 o 
   1 -14   4      394.22      379.86     38.43 o 
   2 -14   4     1180.49     1154.57     61.72 o 
   3 -14   4     1541.32     1622.30     75.49 o 
   4 -14   4      811.08      729.53     46.35 o 
   5 -14   4      882.08      919.55     48.64 o 
   6 -14   4      591.39      628.79     68.82 o 
  -2 -13   4       19.20       26.74     34.46 o 
   0 -13   4       35.37       73.86     26.44 o 
   1 -13   4       14.42       20.37     21.42 o 
   2 -13   4       28.97       31.32     22.95 o 
   3 -13   4       28.17        4.06     20.77 o 
   4 -13   4        0.38      -15.53     16.14 o 
   5 -13   4        3.01      -17.54     19.98 o 
   6 -13   4      124.07      138.77     24.21 o 
   7 -13   4       10.75      -24.95     24.95 o 
  -3 -12   4      740.83      914.66     52.22 o 
  -2 -12   4      987.33     1038.55     46.53 o 
  -1 -12   4     1627.36     1602.88     55.43 o 
   0 -12   4     2171.75     2125.04     86.78 o 
   1 -12   4     1373.26     1307.99     62.04 o 
   2 -12   4     1724.27     1597.45     69.87 o 
   3 -12   4     1832.93     1814.02     60.02 o 
   4 -12   4     1848.76     1820.60     60.73 o 
   5 -12   4     1048.72     1060.25     36.46 o 
   6 -12   4      875.01      935.00    100.29 o 
   7 -12   4      961.46      847.61     57.61 o 
  -4 -11   4        0.74       17.04     23.21 o 
  -3 -11   4       26.73       21.57     20.58 o 
  -2 -11   4       40.55        9.89     16.44 o 
  -1 -11   4       27.10       38.52     17.03 o 
   0 -11   4       19.21       -0.64     10.92 o 
   1 -11   4        0.36        5.76     16.36 o 
   2 -11   4       43.92       44.72     18.80 o 
   3 -11   4      581.36      601.55     32.19 o 
   4 -11   4      191.77      185.23     16.40 o 
   5 -11   4      161.93      172.39     17.44 o 
   6 -11   4        4.03      -13.48     13.48 o 
   7 -11   4        0.69      -21.38     22.64 o 
   8 -11   4        5.95      -16.32     26.83 o 
  -5 -10   4      752.13      829.76     45.64 o 
  -4 -10   4     2035.79     1979.29     67.52 o 
  -3 -10   4     3986.41     4312.69    109.57 o 
  -2 -10   4     2074.19     2323.00    156.42 o 
  -1 -10   4     1894.92     1863.33     55.88 o 
   0 -10   4     1756.32     1789.22     49.08 o 
   1 -10   4     1389.35     1376.75     89.36 o 
   2 -10   4     3067.29     3102.09     70.96 o 
   3 -10   4     4795.52     4678.29    117.12 o 
   4 -10   4     3125.85     3119.51     66.55 o 
   5 -10   4     1952.00     2042.10    106.71 o 
   6 -10   4     1278.22     1209.65     83.52 o 
   7 -10   4     1636.80     1569.78     77.46 o 
   8 -10   4      725.53      647.55     52.72 o 
  -6  -9   4       46.09       44.19     19.12 o 
  -5  -9   4       36.28       60.48     20.99 o 
  -4  -9   4       19.73        2.73     16.84 o 
  -3  -9   4       17.49       25.74     17.95 o 
  -2  -9   4      144.50      146.94     17.91 o 
  -1  -9   4        8.44        5.89     17.54 o 
   0  -9   4      143.87      142.87     21.41 o 
   1  -9   4       19.02       13.61     10.79 o 
   2  -9   4      483.47      464.39     32.08 o 
   3  -9   4      334.54      356.89     32.04 o 
   4  -9   4      158.47      164.30     18.12 o 
   5  -9   4        7.38        0.57     10.73 o 
   6  -9   4      143.35      163.63     19.43 o 
   7  -9   4        8.93       -2.84     24.17 o 
   8  -9   4       27.60       39.61     26.74 o 
   9  -9   4       16.71      -16.36     26.57 o 
  -6  -8   4     1987.41     2135.10     93.82 o 
  -5  -8   4     1011.30     1058.93     46.52 o 
  -4  -8   4     1733.45     1745.64     65.48 o 
  -3  -8   4     3538.19     3507.95     88.91 o 
  -2  -8   4     4093.41     4095.42     97.42 o 
  -1  -8   4     6688.00     6708.28    209.86 o 
   0  -8   4     6599.01     6680.35    143.64 o 
   1  -8   4     3464.03     3412.61     79.77 o 
   2  -8   4     4117.76     4216.45     95.41 o 
   3  -8   4     3652.85     3590.09     88.23 o 
   4  -8   4     5240.32     5285.71    125.06 o 
   5  -8   4     2357.93     2473.50     98.33 o 
   6  -8   4     1348.70     1288.62     62.71 o 
   7  -8   4     2269.79     2134.73     91.38 o 
   8  -8   4     1048.75     1089.91     69.40 o 
   9  -8   4      731.56      540.83     52.02 o 
  -7  -7   4       14.56       11.53     17.12 o 
  -6  -7   4       50.26       36.87     19.00 o 
  -5  -7   4      132.05      150.56     32.19 o 
  -4  -7   4       89.23       93.42     21.75 o 
  -3  -7   4       68.01       59.50     13.88 o 
  -2  -7   4       67.51       39.18     18.89 o 
  -1  -7   4      410.57      384.90     31.25 o 
   0  -7   4       29.47       44.87     11.17 o 
   1  -7   4       55.27       50.20     13.74 o 
   2  -7   4        0.15       -1.73      7.49 o 
   3  -7   4     1391.01     1425.15     43.62 o 
   4  -7   4      459.02      463.68     27.16 o 
   5  -7   4      218.33      215.15     28.12 o 
   6  -7   4       11.02       21.25     17.80 o 
   7  -7   4        1.92        8.19     12.35 o 
   8  -7   4       43.60       55.28     29.80 o 
   9  -7   4       16.15       -6.89     30.36 o 
  -8  -6   4      890.42      925.70     39.43 o 
  -7  -6   4     1040.94     1070.30     40.09 o 
  -6  -6   4     1906.23     1855.83    131.12 o 
  -5  -6   4     2825.98     2726.81     90.58 o 
  -4  -6   4     7385.55     7133.88    157.22 o 
  -3  -6   4    11731.78    11507.19    341.00 o 
  -2  -6   4     6740.19     7440.49    225.64 o 
  -1  -6   4     5951.67     6203.99    189.63 o 
   0  -6   4     3860.97     3593.29     80.69 o 
   1  -6   4     4969.42     5068.37    108.97 o 
   2  -6   4     7051.09     6876.81    121.21 o 
   3  -6   4     7597.34     7869.32    241.97 o 
   4  -6   4     8855.62     8887.31    269.82 o 
   5  -6   4     3210.39     3259.41    117.92 o 
   6  -6   4     1166.73     1196.49     58.87 o 
   7  -6   4     2892.87     2857.27     73.88 o 
   8  -6   4     1086.13     1074.56     67.66 o 
   9  -6   4      637.94      594.58     57.03 o 
  -8  -5   4        0.07       -1.60     16.33 o 
  -7  -5   4       20.60       18.63     14.88 o 
  -6  -5   4      117.56       58.32     17.02 o 
  -5  -5   4       63.26       71.27     15.77 o 
  -4  -5   4      409.54      444.03     32.75 o 
  -3  -5   4        4.35      -11.21     11.30 o 
  -2  -5   4      575.55      615.97     34.35 o 
  -1  -5   4      209.73      193.48     18.47 o 
   0  -5   4      285.51      312.05     15.19 o 
   1  -5   4       25.22       17.78      6.76 o 
   2  -5   4     1072.71     1073.26     26.47 o 
   3  -5   4     1048.00     1010.83     26.60 o 
   4  -5   4      521.88      461.39     36.03 o 
   5  -5   4       68.10       78.77     20.07 o 
   6  -5   4       72.27       82.53     16.15 o 
   7  -5   4        3.15       11.27     20.49 o 
   8  -5   4        0.87       -4.42     13.73 o 
   9  -5   4        0.35      -28.05     28.05 o 
  -8  -4   4     1457.95     1557.64     47.50 o 
  -7  -4   4     3502.10     3522.03     75.71 o 
  -6  -4   4     5448.81     5553.63    173.22 o 
  -5  -4   4     1996.83     2030.32     56.46 o 
  -4  -4   4     3835.57     3644.65    121.73 o 
  -3  -4   4    11135.02    11533.27    221.81 o 
  -2  -4   4    18075.03    18315.12    516.37 o 
  -1  -4   4    21409.71    21593.89    425.53 o 
   0  -4   4    11308.56    11356.61    228.02 o 
   1  -4   4    10716.46    10808.65    181.84 o 
   2  -4   4     5545.69     5577.46     98.48 o 
   3  -4   4     3708.49     3682.98     96.96 o 
   4  -4   4    10687.18    10624.69    224.33 o 
   5  -4   4     3273.22     3207.03     83.65 o 
   6  -4   4     1623.79     1625.28    131.67 o 
   7  -4   4     2918.92     2866.07    105.14 o 
   8  -4   4     1018.28     1102.29     38.12 o 
   9  -4   4      923.87      822.37     64.51 o 
  -9  -3   4        4.03        6.98     15.70 o 
  -8  -3   4      220.54      196.53     19.87 o 
  -7  -3   4       10.75        8.07     12.35 o 
  -6  -3   4       72.35       84.43     11.25 o 
  -5  -3   4      272.60      246.41     13.33 o 
  -4  -3   4     1748.52     1781.05     42.11 o 
  -3  -3   4      357.88      367.94     29.51 o 
  -2  -3   4      232.35      253.10     20.14 o 
  -1  -3   4     2574.92     2594.31     58.18 o 
   0  -3   4        0.25       -4.84     10.69 o 
   1  -3   4       62.72       71.11      6.29 o 
   2  -3   4       19.60       39.82     11.10 o 
   3  -3   4     1196.49     1124.97     29.97 o 
   4  -3   4      395.80      369.00     23.04 o 
   5  -3   4        3.18      -10.34     10.34 o 
   6  -3   4       71.90       90.69     17.14 o 
   7  -3   4        0.96       -5.88     12.67 o 
   8  -3   4      159.53      159.36     19.30 o 
   9  -3   4        0.27       -4.48     18.20 o 
  -9  -2   4     1499.24     1577.46     47.54 o 
  -8  -2   4     1323.19     1277.00     39.80 o 
  -7  -2   4     2289.99     2194.57     58.25 o 
  -6  -2   4     4647.03     4670.96     73.81 o 
  -5  -2   4     7276.47     7378.81    105.15 o 
  -4  -2   4    17787.72    17931.91    276.54 o 
  -3  -2   4    20867.65    22061.21    615.40 o 
  -2  -2   4    17287.84    18375.88    361.69 o 
  -1  -2   4    10552.41    10450.94    209.33 o 
   0  -2   4     7103.89     7070.39    374.52 o 
   1  -2   4    17766.49    16122.11    666.81 o 
   2  -2   4    10810.03    10560.63    178.14 o 
   3  -2   4     8018.19     7940.57    138.78 o 
   4  -2   4    10394.18    10231.97    176.73 o 
   5  -2   4     3336.56     3271.23     85.82 o 
   6  -2   4     1362.58     1298.95     51.48 o 
   7  -2   4     2045.97     2159.04     82.61 o 
   8  -2   4     1084.42     1127.48     42.08 o 
 -10  -1   4       34.38       49.63     25.01 o 
  -9  -1   4       30.51       35.66     12.72 o 
  -8  -1   4       17.36        2.76      9.87 o 
  -7  -1   4       89.15       79.20     10.17 o 
  -6  -1   4        8.55       -2.22      6.86 o 
  -5  -1   4        6.88        0.35      5.70 o 
  -4  -1   4     2042.51     2033.47     54.34 o 
  -3  -1   4       77.95       74.37     11.13 o 
  -2  -1   4      501.27      504.99     13.38 o 
  -1  -1   4      397.81      411.46     21.85 o 
   0  -1   4       23.18       34.57      9.01 o 
   1  -1   4      468.66      453.86     16.66 o 
   2  -1   4     1185.80     1225.01     30.93 o 
   3  -1   4      324.35      314.22     16.03 o 
   4  -1   4      718.71      749.97     26.17 o 
   5  -1   4      584.99      606.74     32.67 o 
   6  -1   4       13.58       -1.77     14.76 o 
   7  -1   4       14.11       20.23     14.77 o 
   8  -1   4        9.79        8.36     16.05 o 
 -10   0   4      410.41      485.32     28.80 o 
  -9   0   4     1721.71     1769.09     40.14 o 
  -8   0   4     2588.85     2659.40     49.91 o 
  -7   0   4     5976.01     5863.28     90.20 o 
  -6   0   4     6951.06     6966.62     90.56 o 
  -5   0   4     2995.04     2969.49     46.73 o 
  -4   0   4     4925.02     5147.13     84.67 o 
  -3   0   4    18070.17    19028.85    364.15 o 
  -2   0   4    55460.53    58909.03   3422.12 o 
  -1   0   4    43772.32    43501.06   1559.64 o 
   0   0   4     9853.75    10058.19    205.22 o 
   1   0   4    12938.39    12739.65    263.40 o 
   2   0   4     7011.15     7021.85    123.38 o 
   3   0   4     3806.64     3771.48     73.75 o 
   4   0   4    10807.35    10482.56    181.90 o 
   5   0   4     3605.76     3626.70     94.23 o 
   6   0   4     1301.07     1265.33     50.42 o 
   7   0   4     1664.90     1626.57     49.35 o 
   8   0   4      868.27      852.56     38.56 o 
 -10   1   4        6.16        3.18     15.72 o 
  -9   1   4       77.14       54.20     23.98 o 
  -8   1   4      676.95      663.15     21.18 o 
  -7   1   4       18.72       28.46      7.76 o 
  -6   1   4       14.20        8.22      5.18 o 
  -5   1   4      259.27      251.91      9.87 o 
  -4   1   4     2865.50     2875.27     50.31 o 
  -3   1   4      640.41      665.07     16.79 o 
  -2   1   4      261.95      320.23     11.82 o 
  -1   1   4     4099.24     4335.58     80.64 o 
   0   1   4      625.85      707.68     20.61 o 
   1   1   4       21.14       20.04      6.72 o 
   2   1   4      310.59      299.01     15.12 o 
   3   1   4      133.31      123.06     12.46 o 
   4   1   4       11.14       18.24     10.17 o 
   5   1   4      151.01      161.60     20.86 o 
   6   1   4       27.71       26.23     23.19 o 
   7   1   4        0.09       -8.07     20.37 o 
   8   1   4      153.70      174.14     30.27 o 
 -10   2   4      778.93      784.50     44.18 o 
  -9   2   4     1800.13     1857.03     49.45 o 
  -8   2   4     1805.31     1775.36     44.14 o 
  -7   2   4     3122.38     3190.73     52.00 o 
  -6   2   4     5966.92     6030.56     78.40 o 
  -5   2   4    12705.00    12947.72    157.42 o 
  -4   2   4    19463.87    20019.71    264.92 o 
  -3   2   4    13997.79    14232.84    207.51 o 
  -2   2   4    20872.23    20697.92    357.57 o 
  -1   2   4    12677.87    13056.58    225.71 o 
   0   2   4    10239.68     9825.94    165.55 o 
   1   2   4    25101.71    23510.05    381.61 o 
   2   2   4     9599.82     9336.96    136.70 o 
   3   2   4     5046.51     4835.82     78.03 o 
   4   2   4     6757.69     6512.47    103.18 o 
   5   2   4     2584.53     2561.20     76.51 o 
   6   2   4     1217.57     1135.59     39.10 o 
   7   2   4     1077.10     1143.57     83.29 o 
 -10   3   4        2.48      -20.50     22.68 o 
  -9   3   4       23.49       29.55     14.06 o 
  -8   3   4      219.75      216.65     16.26 o 
  -7   3   4       45.77       47.19      8.92 o 
  -6   3   4      172.50      173.80     10.03 o 
  -5   3   4      115.04      107.37     10.13 o 
  -4   3   4     2029.75     2053.15     28.25 o 
  -3   3   4      320.50      308.76     10.39 o 
  -2   3   4      556.58      551.22     21.09 o 
  -1   3   4        0.12        5.30      5.11 o 
   0   3   4      255.23      271.94     10.77 o 
   1   3   4     1609.93     1506.21     29.89 o 
   2   3   4      423.87      387.41     14.86 o 
   3   3   4       10.79        7.20      7.79 o 
   4   3   4      338.56      315.61     17.08 o 
   5   3   4      590.50      569.35     28.07 o 
   6   3   4        2.90       -0.41     19.66 o 
   7   3   4       10.52        3.76     26.63 o 
 -10   4   4      558.03      547.21     45.27 o 
  -9   4   4     2172.16     2227.79     89.94 o 
  -8   4   4     3346.59     3313.27     79.92 o 
  -7   4   4     5569.87     5577.75     96.67 o 
  -6   4   4     3877.34     3968.02     70.19 o 
  -5   4   4     3509.23     3596.18     77.61 o 
  -4   4   4     5498.49     5375.87     84.15 o 
  -3   4   4    13632.21    13619.18    199.70 o 
  -2   4   4    42200.64    41898.31    990.91 o 
  -1   4   4    27028.14    25866.09    440.52 o 
   0   4   4     6088.05     5985.49     89.05 o 
   1   4   4     8088.39     7754.75    114.61 o 
   2   4   4     5095.84     5046.90     80.51 o 
   3   4   4     4563.08     4277.73     72.58 o 
   4   4   4     5653.91     5687.98     94.30 o 
   5   4   4     1990.83     1924.04     53.47 o 
   6   4   4     1140.67     1090.66     54.22 o 
   7   4   4      681.97      753.49     49.65 o 
 -10   5   4       51.03       35.47     26.00 o 
  -9   5   4      170.03      169.52     29.24 o 
  -8   5   4     1010.81      945.12     51.26 o 
  -7   5   4        1.19      -10.32     10.32 o 
  -6   5   4       27.77       25.59      6.97 o 
  -5   5   4        0.35        2.37      7.13 o 
  -4   5   4     1046.58     1038.90     26.84 o 
  -3   5   4      122.23      124.48     10.52 o 
  -2   5   4        0.37       -0.99      5.48 o 
  -1   5   4      328.26      326.66     10.92 o 
   0   5   4      377.12      392.19     13.73 o 
   1   5   4       70.92       69.66      8.46 o 
   2   5   4      178.08      206.78     13.04 o 
   3   5   4       53.93       45.54     10.86 o 
   4   5   4       43.09       27.98     12.27 o 
   5   5   4       61.70       80.77     18.68 o 
   6   5   4        0.43        2.65     18.05 o 
 -10   6   4      875.66      936.97     60.09 o 
  -9   6   4     1128.57     1083.31     61.20 o 
  -8   6   4     2175.76     2227.80     86.87 o 
  -7   6   4     3538.74     3474.35    180.77 o 
  -6   6   4     3973.69     4027.08     77.89 o 
  -5   6   4    10586.50    10423.23    157.46 o 
  -4   6   4     9161.37     9096.11    137.78 o 
  -3   6   4     3516.43     3570.88     66.62 o 
  -2   6   4    11239.08    10923.58    260.58 o 
  -1   6   4     9775.97     9455.07    125.93 o 
   0   6   4     7709.17     7531.45    111.70 o 
   1   6   4    10735.53    10230.08    175.40 o 
   2   6   4     5150.02     5088.61     83.66 o 
   3   6   4     2949.22     2828.01     69.74 o 
   4   6   4     2425.49     2397.86     52.63 o 
   5   6   4     1592.76     1466.65     48.84 o 
   6   6   4      907.97      973.43     79.30 o 
 -10   7   4       23.24        2.62     26.87 o 
  -9   7   4       28.68       40.14     24.87 o 
  -8   7   4      179.48      180.44     26.49 o 
  -7   7   4        0.73      -11.27     11.27 o 
  -6   7   4      301.50      348.09     44.75 o 
  -5   7   4       40.33       34.03      8.54 o 
  -3   7   4       44.30       46.90     11.82 o 
  -2   7   4       83.36       91.28     14.60 o 
  -1   7   4      192.54      184.41      9.68 o 
   0   7   4      269.66      255.25     12.32 o 
   1   7   4     1029.76      981.54     30.28 o 
   2   7   4       59.95       54.19     16.23 o 
   3   7   4        1.39      -12.30     13.13 o 
   4   7   4       77.82       90.22     18.61 o 
   5   7   4      119.32      139.33     34.91 o 
 -10   8   4      579.40      513.54     46.88 o 
  -9   8   4     1436.64     1364.60     68.30 o 
  -8   8   4     3128.96     3127.75    112.09 o 
  -7   8   4     3116.54     3196.77     69.36 o 
  -6   8   4     1501.24     1491.56     40.12 o 
  -5   8   4     2973.66     2895.79     45.69 o 
  -4   8   4     3264.95     3369.44     61.06 o 
  -3   8   4     5929.12     6050.45    193.12 o 
  -2   8   4    14668.25    14944.12    255.02 o 
  -1   8   4     8632.03     8586.55    161.42 o 
   0   8   4     2735.15     2604.50     51.04 o 
   1   8   4     2772.38     2699.14     59.24 o 
   2   8   4     2626.34     2559.03     60.19 o 
   3   8   4     2512.62     2452.36     61.76 o 
   4   8   4     1976.73     1890.64     55.99 o 
   5   8   4      961.02     1040.30     44.95 o 
 -10   9   4       18.93        8.55     27.83 o 
  -9   9   4       75.15       97.87     28.23 o 
  -8   9   4      470.87      606.29     45.92 o 
  -7   9   4       46.41       63.92     14.01 o 
  -6   9   4        0.92       -1.61     11.34 o 
  -5   9   4        4.32        4.32      9.54 o 
  -4   9   4       30.35       25.17     10.28 o 
  -3   9   4        0.13      -11.49     11.49 o 
  -2   9   4        2.07        7.24     10.47 o 
  -1   9   4       34.56       30.20     12.73 o 
   0   9   4       69.81       66.25     15.78 o 
   1   9   4       11.45        8.86     15.35 o 
   2   9   4       12.12       13.16     14.35 o 
   3   9   4       68.84       72.88     19.47 o 
   4   9   4       41.48       38.69     21.01 o 
 -10  10   4      654.52      623.53     49.69 o 
  -9  10   4      555.06      533.66     44.61 o 
  -8  10   4     1624.60     1544.31    102.95 o 
  -7  10   4     2461.64     2344.06     74.24 o 
  -6  10   4     2189.87     2101.01     52.76 o 
  -5  10   4     4116.41     4161.87     82.32 o 
  -4  10   4     3090.50     3176.05     85.47 o 
  -3  10   4     1213.59     1232.02     45.91 o 
  -2  10   4     3122.01     2991.78    146.01 o 
  -1  10   4     3653.88     3694.46    106.14 o 
   0  10   4     3486.52     3464.06     88.21 o 
   1  10   4     3160.46     3172.73     80.58 o 
   2  10   4     1565.87     1445.87     59.48 o 
   3  10   4     1071.09     1012.76    118.92 o 
  -9  11   4        1.38      -24.04     24.04 o 
  -8  11   4       78.08       67.59     22.47 o 
  -7  11   4       40.45       63.84     31.63 o 
  -6  11   4      131.61      153.32     17.73 o 
  -5  11   4       13.58        9.17     11.38 o 
  -4  11   4        5.87       11.97     15.90 o 
  -3  11   4        2.53       -1.88     30.36 o 
  -2  11   4       13.41       28.05     33.15 o 
  -1  11   4       81.82      128.02     46.30 o 
   0  11   4       26.53      -28.53     34.90 o 
   1  11   4      197.80      221.04     26.11 o 
   2  11   4       10.47       10.68     21.17 o 
  -9  12   4      605.19      544.62     47.58 o 
  -8  12   4     1527.98     1639.47     89.90 o 
  -7  12   4     1561.84     1504.39     80.26 o 
  -6  12   4      559.81      599.31     56.15 o 
  -5  12   4     1242.73     1299.76     47.89 o 
  -4  12   4     1611.07     1692.68    103.20 o 
  -3  12   4     2213.77     2297.55    127.64 o 
  -2  12   4     3205.86     3408.59    170.64 o 
  -1  12   4     2062.93     2342.81    138.34 o 
   0  12   4      966.83     1091.07     96.50 o 
   1  12   4      695.48      683.27     79.37 o 
  -8  13   4       99.51      101.11     41.87 o 
  -7  13   4       37.65       58.90     52.53 o 
  -6  13   4        0.80        3.75     43.88 o 
  -5  13   4        0.80       47.19     28.96 o 
  -4  13   4        9.75      -22.16     34.94 o 
  -3  13   4        5.59        4.45     38.61 o 
  -2  13   4        0.66       -7.55     38.26 o 
  -1  13   4       51.58       76.18     48.25 o 
   0  13   4        1.07      -17.32     44.19 o 
  -7  14   4     1066.18      953.35    110.56 o 
  -6  14   4      899.16      904.37    109.90 o 
  -5  14   4     1227.28     1356.12     48.77 o 
  -4  14   4      805.80      796.82     79.40 o 
  -3  14   4      381.70      454.51     65.07 o 
  -2  14   4      751.91      800.52     84.15 o 
   2 -15   5      594.68      657.19     53.57 o 
   3 -15   5      583.62      604.73     40.32 o 
  -1 -14   5        0.10       34.42     29.53 o 
   0 -14   5       10.76       32.11     27.88 o 
   1 -14   5       21.88       15.05     26.26 o 
   2 -14   5       30.49       38.83     24.78 o 
   3 -14   5       31.38       35.03     21.30 o 
   4 -14   5       14.31       27.10     20.73 o 
   5 -14   5        0.58       -7.08     21.92 o 
  -2 -13   5      496.98      550.56     37.28 o 
  -1 -13   5     1158.45     1278.85     71.60 o 
   0 -13   5     1169.52     1148.12     65.13 o 
   1 -13   5      988.20      980.40     58.84 o 
   2 -13   5     1447.70     1389.85     68.56 o 
   3 -13   5     1196.91     1221.51     50.83 o 
   4 -13   5      949.13      955.92     45.19 o 
   5 -13   5     1145.22     1189.97     53.50 o 
   6 -13   5      778.10      865.05     55.81 o 
  -3 -12   5        0.14        9.94     20.84 o 
  -2 -12   5       46.47       39.94     15.90 o 
  -1 -12   5       48.95       50.89     15.42 o 
   0 -12   5        3.31      -10.08     21.86 o 
   1 -12   5      224.37      272.36     30.99 o 
   2 -12   5       48.59       10.51     20.42 o 
   3 -12   5      239.15      227.44     23.84 o 
   4 -12   5      118.58      116.29     27.30 o 
   5 -12   5       79.82       78.94     17.08 o 
   6 -12   5       58.63       40.14     18.93 o 
   7 -12   5       51.17      118.28     32.42 o 
  -4 -11   5      839.46      794.39    102.73 o 
  -3 -11   5     1817.89     1823.23     63.30 o 
  -2 -11   5     2809.57     2791.51     79.93 o 
  -1 -11   5     3577.68     3768.01     77.60 o 
   0 -11   5     1617.72     1748.14    116.83 o 
   1 -11   5      823.72      750.15     46.98 o 
   2 -11   5     2247.45     2214.43     85.75 o 
   3 -11   5     2113.10     2031.85     48.49 o 
   4 -11   5     1920.41     1911.23     47.86 o 
   5 -11   5     1594.52     1647.25     50.01 o 
   6 -11   5     1083.91     1133.69    147.11 o 
   7 -11   5      884.33      805.11     57.03 o 
   8 -11   5      464.72      469.67     49.18 o 
  -5 -10   5       10.24       15.87     21.13 o 
  -4 -10   5       36.03       26.29     19.80 o 
  -3 -10   5       62.96       44.61     19.29 o 
  -2 -10   5        7.58       21.03     23.69 o 
  -1 -10   5        1.10      -12.54     12.55 o 
   0 -10   5      127.72      103.07     16.52 o 
   1 -10   5       11.74        0.63     18.24 o 
   2 -10   5        0.12       -2.01     14.66 o 
   3 -10   5       86.75       83.17     16.10 o 
   4 -10   5      105.88      109.80     29.70 o 
   5 -10   5        1.86        7.37     16.45 o 
   6 -10   5      296.65      321.81     42.90 o 
   7 -10   5        1.27        2.22     25.91 o 
   8 -10   5        5.86       -7.33     27.88 o 
  -6  -9   5     1482.63     1523.23     61.06 o 
  -5  -9   5     1410.04     1354.56     94.09 o 
  -4  -9   5     2245.67     2322.99    137.07 o 
  -3  -9   5     2024.56     2049.22     62.11 o 
  -2  -9   5     1924.98     1945.36     85.42 o 
  -1  -9   5     5456.32     5608.90    127.07 o 
   0  -9   5     5084.75     5002.31    114.35 o 
   1  -9   5     3710.33     3634.38     95.00 o 
   2  -9   5     3178.65     3036.80    104.38 o 
   3  -9   5     2921.40     2936.17     77.36 o 
   4  -9   5     3413.55     3461.88    113.86 o 
   5  -9   5     2144.68     2167.31    101.82 o 
   6  -9   5     1685.96     1635.08     81.00 o 
   7  -9   5     1153.34     1106.08     67.76 o 
   8  -9   5      307.09      232.23     40.30 o 
  -7  -8   5       11.52       15.86     29.95 o 
  -6  -8   5        0.10       -5.53     18.95 o 
  -5  -8   5       12.07       39.12     17.52 o 
  -4  -8   5      118.05      135.18     19.97 o 
  -3  -8   5        0.08        7.04     13.07 o 
  -2  -8   5       28.94        6.54     17.97 o 
  -1  -8   5       15.96        1.52     10.46 o 
   0  -8   5        0.28        4.99     13.87 o 
   1  -8   5     1019.71     1060.95     35.86 o 
   2  -8   5      243.68      250.03     14.96 o 
   3  -8   5     1233.32     1217.33     41.61 o 
   4  -8   5      281.81      308.90     23.18 o 
   5  -8   5       51.81       62.09     23.91 o 
   6  -8   5       47.62       39.66     23.95 o 
   7  -8   5       47.43       76.42     35.65 o 
   8  -8   5        1.64        6.81     27.74 o 
  -7  -7   5     1283.77     1205.15     76.85 o 
  -6  -7   5     1109.75     1098.03     71.63 o 
  -5  -7   5      926.81      922.04     97.02 o 
  -4  -7   5     3786.90     3707.90     93.03 o 
  -3  -7   5     6621.10     6442.42    205.28 o 
  -2  -7   5     7992.15     7938.79    243.62 o 
  -1  -7   5    10978.22    10921.89    225.64 o 
   0  -7   5     6033.67     5966.90    129.50 o 
   1  -7   5     3269.34     3369.03     78.89 o 
   2  -7   5     4576.58     4395.46     83.41 o 
   3  -7   5     5732.23     5885.28    134.43 o 
   4  -7   5     5240.77     5246.26    173.46 o 
   5  -7   5     1900.86     1886.63     84.81 o 
   6  -7   5     2372.41     2310.99     98.35 o 
   7  -7   5     1919.85     1894.17     84.97 o 
   8  -7   5      462.69      428.46     47.70 o 
  -8  -6   5       51.50       39.43     29.09 o 
  -7  -6   5       44.05       28.09     16.16 o 
  -6  -6   5        0.26      -14.55     14.55 o 
  -5  -6   5       45.78       30.21     15.44 o 
  -4  -6   5      444.91      472.92     26.52 o 
  -3  -6   5       26.68       29.41     16.93 o 
  -2  -6   5      183.39      188.13     22.35 o 
  -1  -6   5        0.36        3.85     10.80 o 
   0  -6   5     1011.25      955.88     30.53 o 
   1  -6   5      238.89      219.25     14.26 o 
   2  -6   5      413.69      408.72     17.57 o 
   3  -6   5       74.90       90.71     10.18 o 
   4  -6   5      161.83      182.16     27.28 o 
   5  -6   5       70.70       80.77     23.82 o 
   6  -6   5      481.27      507.63     42.16 o 
   7  -6   5       12.09       29.10     22.16 o 
   8  -6   5        0.70       20.46     30.84 o 
  -8  -5   5      548.90      495.48     28.84 o 
  -7  -5   5     2613.45     2468.45     60.07 o 
  -6  -5   5     3849.77     3798.82     95.67 o 
  -5  -5   5     2834.60     2826.89     74.20 o 
  -4  -5   5     5530.88     5404.22    172.75 o 
  -3  -5   5     4518.51     4454.40    144.34 o 
  -2  -5   5     7228.81     7138.69    150.10 o 
  -1  -5   5    16549.70    16267.36    325.56 o 
   0  -5   5    14855.48    14916.97    299.44 o 
   1  -5   5    11450.34    11214.00    190.03 o 
   2  -5   5     5279.34     5530.18     99.05 o 
   3  -5   5     6003.96     5709.39    206.85 o 
   4  -5   5     7423.79     7260.61    230.53 o 
   5  -5   5     2805.58     2813.91    110.65 o 
   6  -5   5     2530.00     2470.86     74.24 o 
   7  -5   5     1581.59     1683.79     59.07 o 
   8  -5   5      392.15      386.30     33.63 o 
  -9  -4   5        2.63      -19.21     19.21 o 
  -8  -4   5       65.76       37.82     15.96 o 
  -7  -4   5      103.64       97.90     16.20 o 
  -6  -4   5      198.64      167.09     18.92 o 
  -5  -4   5       57.85       53.86     12.96 o 
  -4  -4   5      245.85      269.71     25.07 o 
  -3  -4   5       57.21       35.78     13.35 o 
  -2  -4   5      220.38      178.72     26.88 o 
  -1  -4   5      643.14      594.96     21.45 o 
   0  -4   5       48.87       34.92      7.55 o 
   1  -4   5     2106.91     2085.01     66.79 o 
   2  -4   5      448.44      450.15     20.96 o 
   3  -4   5      919.27      897.35     32.77 o 
   4  -4   5      286.53      307.49     23.37 o 
   5  -4   5       80.74       60.52     16.44 o 
   6  -4   5        0.99        8.50     16.02 o 
   7  -4   5        8.05        9.69     19.43 o 
   8  -4   5       15.64       34.25     17.82 o 
  -9  -3   5      949.89      937.89     37.25 o 
  -8  -3   5     1254.07     1231.49     39.87 o 
  -7  -3   5     2431.31     2429.79     76.09 o 
  -6  -3   5     2190.88     2219.44     47.98 o 
  -5  -3   5     2608.17     2624.56     60.12 o 
  -4  -3   5     7507.63     7577.25    154.36 o 
  -3  -3   5    14333.87    14219.58    284.54 o 
  -2  -3   5    20428.91    20813.93    411.03 o 
  -1  -3   5    19150.81    19864.08    392.97 o 
   0  -3   5    14952.37    14805.57    296.42 o 
   1  -3   5    11736.83    11617.58    235.66 o 
   2  -3   5     5339.87     5337.26    221.20 o 
   3  -3   5     8832.90     8631.10    202.40 o 
   4  -3   5     9889.45     9736.93    211.65 o 
   5  -3   5     2487.50     2481.82     73.22 o 
   6  -3   5     2539.76     2467.53    128.04 o 
   7  -3   5     2141.18     2137.00    104.07 o 
   8  -3   5      562.86      599.40     64.64 o 
  -9  -2   5       31.51       25.57     15.46 o 
  -8  -2   5       76.50       73.58     13.77 o 
  -7  -2   5      135.84      130.18     11.84 o 
  -6  -2   5      131.87      140.36     11.92 o 
  -5  -2   5       17.60       10.41      7.58 o 
  -4  -2   5     1136.07     1116.92     30.95 o 
  -3  -2   5       27.54       29.66      6.34 o 
  -2  -2   5       56.69       51.68      7.09 o 
  -1  -2   5        2.27       -1.28      4.27 o 
   0  -2   5      432.16      424.76     42.91 o 
   1  -2   5      496.51      516.04     36.85 o 
   2  -2   5     2084.31     2190.46     48.08 o 
   3  -2   5       89.67       80.34     11.16 o 
   4  -2   5        8.15        3.17      9.44 o 
   5  -2   5      190.11      171.07     21.28 o 
   6  -2   5      104.55       98.94     21.15 o 
   7  -2   5       72.24       74.75     48.37 o 
   8  -2   5        5.40        1.99     17.27 o 
 -10  -1   5      548.37      539.67     91.29 o 
  -9  -1   5      710.47      724.10     26.32 o 
  -8  -1   5      818.79      873.39     26.33 o 
  -7  -1   5     5235.20     5066.01     80.57 o 
  -6  -1   5     8061.74     8268.57    118.59 o 
  -5  -1   5     3695.42     3782.70     66.29 o 
  -4  -1   5     6217.14     6462.09    133.46 o 
  -3  -1   5     7723.74     7983.99    162.40 o 
  -2  -1   5    13552.44    13910.14    236.34 o 
  -1  -1   5    23746.62    23957.36    403.82 o 
   0  -1   5    29015.52    27901.10    833.98 o 
   1  -1   5    23823.10    22482.90    449.27 o 
   2  -1   5     5319.44     5363.04     99.24 o 
   3  -1   5     6918.92     6551.87    120.05 o 
   4  -1   5     9574.31     9548.16    183.91 o 
   5  -1   5     2751.36     2734.69     80.36 o 
   6  -1   5     2494.54     2464.53     77.18 o 
   7  -1   5     1545.35     1579.43     62.24 o 
   8  -1   5      409.76      465.68     50.67 o 
 -10   0   5       32.69       44.43     18.09 o 
  -9   0   5        2.58       -5.45     10.43 o 
  -8   0   5      234.19      235.34     14.51 o 
  -7   0   5      150.89      150.12     11.69 o 
  -6   0   5     1524.50     1488.92     29.43 o 
  -5   0   5       18.98       17.85      6.36 o 
  -4   0   5      932.21      968.42     28.17 o 
  -3   0   5      829.00      808.74     19.83 o 
  -2   0   5      409.35      428.54     13.74 o 
  -1   0   5     3199.09     3481.18     96.06 o 
   0   0   5     1088.49     1148.31     37.03 o 
   1   0   5     1945.49     1938.34     43.68 o 
   2   0   5      660.16      661.45     26.10 o 
   3   0   5       29.32       45.10     10.36 o 
   4   0   5      181.63      152.66     15.90 o 
   5   0   5       19.63       28.46     16.16 o 
   6   0   5       63.40       25.45     20.11 o 
   7   0   5        5.28       28.00     17.86 o 
   8   0   5       20.02       13.85     19.55 o 
 -10   1   5     1051.97     1060.05     40.55 o 
  -9   1   5     1561.88     1591.07     45.46 o 
  -8   1   5     1545.04     1572.38     33.66 o 
  -7   1   5     3767.54     3694.77     53.64 o 
  -6   1   5     2512.38     2571.34     43.15 o 
  -5   1   5     4943.58     4930.60     82.91 o 
  -4   1   5     9998.64    10087.49    316.96 o 
  -3   1   5    14771.18    15634.84    490.82 o 
  -2   1   5    26536.50    27357.44    400.04 o 
  -1   1   5    16466.23    16802.72    337.09 o 
   0   1   5    15160.45    14490.04    244.25 o 
   1   1   5    15651.80    14849.59    248.22 o 
   2   1   5     5617.52     5688.99    128.74 o 
   3   1   5     9170.74     8909.01    158.54 o 
   4   1   5     8392.35     7957.82    145.98 o 
   5   1   5     2434.39     2302.87    124.58 o 
   6   1   5     2294.08     2240.76     75.99 o 
   7   1   5     1268.65     1334.78     47.99 o 
 -10   2   5        7.03      -14.28     18.99 o 
  -9   2   5      154.34      151.77     17.76 o 
  -8   2   5        4.48        6.92     10.34 o 
  -7   2   5       14.00       11.59      5.32 o 
  -6   2   5      980.18      995.72     21.35 o 
  -5   2   5       23.54       20.65      5.23 o 
  -4   2   5      532.87      531.26     16.48 o 
  -3   2   5      402.25      447.90     15.85 o 
  -2   2   5      339.10      376.55     13.09 o 
  -1   2   5      456.91      482.03     20.78 o 
   0   2   5      130.87      135.84     11.04 o 
   1   2   5      603.02      589.86     21.95 o 
   2   2   5     1240.76     1249.29     35.06 o 
   3   2   5      574.04      533.92     24.42 o 
   4   2   5       23.48       25.64     11.65 o 
   5   2   5      170.82      192.70     25.13 o 
   6   2   5       13.84       24.96     21.24 o 
   7   2   5       27.43       23.49     23.95 o 
 -10   3   5      898.48      912.19     60.84 o 
  -9   3   5      892.64      915.84     41.60 o 
  -8   3   5     1822.14     1832.65     44.33 o 
  -7   3   5     6176.33     6299.35     97.83 o 
  -6   3   5     9045.48     9181.57    148.04 o 
  -5   3   5     5721.44     5838.35     83.17 o 
  -4   3   5     2080.30     2230.76     34.09 o 
  -3   3   5     3471.18     3709.15     79.01 o 
  -2   3   5    19344.35    20187.37    344.32 o 
  -1   3   5    17730.88    17461.63    287.26 o 
   0   3   5    18339.21    16915.54    280.08 o 
   1   3   5    16811.61    16334.59    272.68 o 
   2   3   5     4221.17     4191.60     83.26 o 
   3   3   5     4585.34     4538.71     90.62 o 
   4   3   5     5561.74     5424.54    108.16 o 
   5   3   5     2792.06     2877.07     88.52 o 
   6   3   5     1749.10     1675.82     68.44 o 
   7   3   5      773.56      783.88     82.77 o 
 -10   4   5      105.54       94.17     28.36 o 
  -9   4   5       12.50      -20.02     20.02 o 
  -8   4   5      160.00      145.01     15.06 o 
  -7   4   5      162.03      178.66     11.55 o 
  -6   4   5     2016.94     1937.50     41.89 o 
  -5   4   5       23.50       16.86      6.23 o 
  -4   4   5      371.37      387.62     14.56 o 
  -3   4   5      301.87      317.02     14.69 o 
  -2   4   5       27.70       47.58      8.61 o 
  -1   4   5      129.76      145.73     10.49 o 
   0   4   5       38.80       52.68     13.69 o 
   1   4   5      227.31      229.20     12.43 o 
   2   4   5        8.58        8.16      8.37 o 
   3   4   5      208.46      218.46     15.19 o 
   4   4   5       11.26        1.69     11.34 o 
   5   4   5        8.37       -6.76     19.66 o 
   6   4   5       88.68       39.12     24.69 o 
 -10   5   5     1227.08     1268.58     68.86 o 
  -9   5   5     1946.49     1930.50     82.07 o 
  -8   5   5     1993.90     2046.04     57.87 o 
  -7   5   5     2250.59     2382.59     61.87 o 
  -6   5   5     3033.32     3075.60     71.88 o 
  -5   5   5     7947.11     7656.93    118.63 o 
  -4   5   5     5719.63     5713.27     90.26 o 
  -3   5   5     9498.81     9671.28    213.78 o 
  -2   5   5    13930.56    14056.43    245.51 o 
  -1   5   5     4432.48     4453.81     76.96 o 
   0   5   5     7586.89     7448.92    111.32 o 
   1   5   5    10587.12    10431.67    153.21 o 
   2   5   5     4187.93     4019.58     69.68 o 
   3   5   5     4297.64     4165.40     74.39 o 
   4   5   5     3833.97     3750.40     94.21 o 
   5   5   5     1846.44     1797.75    107.55 o 
   6   5   5     1205.64     1239.79     63.43 o 
 -10   6   5        0.71      -22.95     23.69 o 
  -9   6   5       99.61      126.68     26.27 o 
  -8   6   5       19.62       19.51     14.59 o 
  -7   6   5        1.26        3.26     22.53 o 
  -6   6   5      746.44      762.88     31.71 o 
  -5   6   5      329.83      307.48     14.49 o 
  -4   6   5      128.27      149.38     17.50 o 
  -3   6   5        8.78        0.01      8.05 o 
  -2   6   5       68.07       83.69      9.50 o 
  -1   6   5      361.59      400.27     15.17 o 
   0   6   5        8.67        5.96      7.11 o 
   1   6   5        5.34        8.87      8.43 o 
   2   6   5      527.80      512.55     21.26 o 
   3   6   5      556.90      593.48     28.16 o 
   4   6   5        2.11        8.32     13.28 o 
   5   6   5       49.75       35.39     19.19 o 
 -10   7   5      820.26      802.92     56.32 o 
  -9   7   5     1082.95     1158.39     61.93 o 
  -8   7   5     2220.71     2200.60     62.51 o 
  -7   7   5     4682.13     4588.51    103.53 o 
  -6   7   5     6256.62     6033.75    111.24 o 
  -5   7   5     3576.63     3585.96     64.43 o 
  -4   7   5      919.94      905.80     25.47 o 
  -3   7   5     2506.75     2623.82     71.17 o 
  -2   7   5     9403.71     9342.88    146.64 o 
  -1   7   5     8097.88     7839.75    127.49 o 
   0   7   5     7195.72     7114.52    102.31 o 
   1   7   5     5039.06     4910.18     81.84 o 
   2   7   5     1965.83     1933.17     43.51 o 
   3   7   5     2169.15     2077.54     48.14 o 
   4   7   5     2182.99     2221.07     81.69 o 
   5   7   5     1385.36     1410.01     51.70 o 
 -10   8   5      124.85      117.65     29.94 o 
  -9   8   5       30.91       -3.53     22.21 o 
  -8   8   5      150.36      156.54     23.94 o 
  -7   8   5       12.62       15.09     12.48 o 
  -6   8   5      774.00      755.95     28.89 o 
  -5   8   5        1.09       -2.76      8.77 o 
  -4   8   5       39.43       24.79     14.06 o 
  -3   8   5       88.56      119.88     28.61 o 
  -2   8   5       44.72       65.01     12.48 o 
  -1   8   5        8.21       -2.22      9.74 o 
   0   8   5        2.18      -10.14     10.14 o 
   1   8   5        4.22       -7.23     12.63 o 
   2   8   5        8.64        8.36     15.41 o 
   3   8   5       45.08       37.01     17.53 o 
   4   8   5        3.02       -9.62     18.23 o 
 -10   9   5      940.95      912.66     60.36 o 
  -9   9   5     1025.95      940.33     56.75 o 
  -8   9   5     1710.43     1673.40    147.24 o 
  -7   9   5     1503.89     1446.26     42.55 o 
  -6   9   5     1833.53     1749.29     41.24 o 
  -5   9   5     6339.70     6280.20    105.07 o 
  -4   9   5     3516.16     3495.27     92.89 o 
  -3   9   5     2638.34     2709.01     76.84 o 
  -2   9   5     3753.64     3890.69     82.06 o 
  -1   9   5     1844.33     1835.45     67.77 o 
   0   9   5     2757.83     2613.78     68.63 o 
   1   9   5     3476.81     3430.45     85.32 o 
   2   9   5     1862.05     1726.56     87.95 o 
   3   9   5     1486.22     1631.48     69.47 o 
 -10  10   5        3.43      -18.41     27.05 o 
  -9  10   5       44.76       45.29     24.87 o 
  -8  10   5       32.38       41.86     20.34 o 
  -7  10   5        2.29      -10.53     13.53 o 
  -6  10   5      168.34      168.74     16.40 o 
  -5  10   5      130.91      147.88     18.98 o 
  -4  10   5        6.08        1.38     22.20 o 
  -3  10   5       24.06        8.84     16.00 o 
  -2  10   5        9.12       50.08     37.04 o 
  -1  10   5      584.30      570.50     68.97 o 
   0  10   5        0.34      -13.16     16.02 o 
   1  10   5        8.02        9.48     18.46 o 
   2  10   5       48.21       36.21     23.52 o 
   3  10   5       77.99       85.83     30.13 o 
  -9  11   5      689.25      711.77     54.94 o 
  -8  11   5     2041.67     1981.77     70.45 o 
  -7  11   5     1749.67     1794.62     51.74 o 
  -6  11   5     2282.22     2265.41     51.89 o 
  -5  11   5     1995.31     1862.27     57.11 o 
  -4  11   5      551.05      667.17     99.33 o 
  -3  11   5     1233.31     1212.28     93.72 o 
  -2  11   5     3422.88     3539.89    177.04 o 
  -1  11   5     2744.64     3078.69    168.83 o 
   0  11   5     1865.00     1891.05    127.42 o 
   1  11   5     1031.96     1104.33     49.31 o 
   2  11   5      767.33      793.83     44.03 o 
  -9  12   5       10.67      -24.17     25.35 o 
  -8  12   5       81.97       76.05     24.35 o 
  -7  12   5       13.79        3.22     19.75 o 
  -6  12   5       59.58       54.14     20.17 o 
  -5  12   5       16.13       32.51     19.28 o 
  -4  12   5        5.63       31.67     35.07 o 
  -3  12   5       19.65      -27.48     37.56 o 
  -2  12   5       51.41       75.13     48.30 o 
  -1  12   5        4.20       23.08     45.28 o 
   0  12   5        1.64      -33.98     38.00 o 
   1  12   5       18.93       52.96     50.08 o 
  -8  13   5      757.10      819.31     50.76 o 
  -7  13   5      634.53      629.29     91.51 o 
  -6  13   5     1118.70     1236.34    143.43 o 
  -5  13   5     2384.42     2136.43    134.58 o 
  -4  13   5     1286.84     1345.66    102.90 o 
  -3  13   5      880.89      845.32     86.24 o 
  -2  13   5      790.87      826.97     88.71 o 
  -1  13   5      635.40      649.07     82.46 o 
  -7  14   5        7.44       12.74     51.04 o 
  -6  14   5       15.59       -3.60     30.91 o 
  -5  14   5       69.28       27.82     34.24 o 
  -4  14   5        1.26       15.62     43.84 o 
  -3  14   5        4.74       39.48     46.46 o 
   0 -14   6      565.50      601.49     50.77 o 
   1 -14   6      757.64      824.68     56.17 o 
   2 -14   6      948.73      987.49     62.11 o 
   3 -14   6      542.83      541.21     36.72 o 
   4 -14   6      816.90      907.29     47.24 o 
   5 -14   6      933.65     1083.76     68.51 o 
  -2 -13   6        8.99       18.04     21.40 o 
  -1 -13   6       60.34       68.11     28.05 o 
   0 -13   6       34.45       53.14     27.79 o 
   1 -13   6        1.65       -2.22     24.25 o 
   2 -13   6       71.25       44.90     25.22 o 
   3 -13   6       16.82        5.59     18.87 o 
   4 -13   6        1.47       -4.87     18.87 o 
   5 -13   6      150.34      231.54     41.63 o 
   6 -13   6       69.77       87.61     20.18 o 
  -3 -12   6      525.31      473.60     34.09 o 
  -2 -12   6     1357.70     1342.88     63.85 o 
  -1 -12   6     2657.72     2754.37     64.39 o 
   0 -12   6     1883.88     1880.89     82.00 o 
   1 -12   6     1565.06     1645.14     75.48 o 
   2 -12   6     1458.10     1516.80     71.60 o 
   3 -12   6      836.79      746.08     39.12 o 
   4 -12   6     1257.90     1364.26     40.98 o 
   5 -12   6     1306.27     1372.55     83.90 o 
   6 -12   6      864.00     1046.11    115.49 o 
   7 -12   6      554.98      489.27     49.24 o 
  -4 -11   6        3.65      -15.71     19.92 o 
  -3 -11   6        8.29      -14.04     14.04 o 
  -2 -11   6        2.93       -7.77     14.79 o 
  -1 -11   6       87.28       65.20     19.04 o 
   0 -11   6        0.77       -9.94     14.03 o 
   1 -11   6       11.65       20.42     19.46 o 
   2 -11   6       63.28       45.42     19.94 o 
   3 -11   6       53.38       64.66     17.80 o 
   4 -11   6       35.81       32.88     17.86 o 
   5 -11   6       41.97       43.41     20.78 o 
   6 -11   6       38.14       55.46     21.05 o 
   7 -11   6       27.19       48.86     30.84 o 
  -5 -10   6     1075.75      986.48     74.49 o 
  -4 -10   6     2245.34     2247.72     72.23 o 
  -3 -10   6     1256.53     1274.44     39.97 o 
  -2 -10   6     1578.47     1639.89     54.40 o 
  -1 -10   6     3403.95     3453.70     88.93 o 
   0 -10   6     2297.00     2399.41     67.49 o 
   1 -10   6     3260.81     3353.52     85.32 o 
   2 -10   6     3446.77     3342.18     97.53 o 
   3 -10   6     1887.47     1935.74     60.13 o 
   4 -10   6     2009.06     1971.17     63.05 o 
   5 -10   6     1950.53     2117.46     97.43 o 
   6 -10   6     1624.51     1849.74     93.10 o 
   7 -10   6      664.46      520.70     50.22 o 
  -6  -9   6       38.99       34.54     23.15 o 
  -5  -9   6       12.22       13.28     26.09 o 
  -4  -9   6       62.51       63.06     19.61 o 
  -3  -9   6       27.96       23.39     16.43 o 
  -2  -9   6       35.88       34.42     14.39 o 
  -1  -9   6      497.14      509.87     27.15 o 
   0  -9   6      145.78      144.79     16.54 o 
   1  -9   6      571.46      592.02     28.39 o 
   2  -9   6      185.66      191.32     18.32 o 
   3  -9   6       22.09       21.71     13.45 o 
   4  -9   6      128.75      110.69     18.49 o 
   5  -9   6      544.41      650.39     51.70 o 
   6  -9   6      195.65      220.21     38.63 o 
   7  -9   6       28.14       20.74     18.79 o 
   8  -9   6        3.57       14.70     31.80 o 
  -7  -8   6     1023.33     1047.13     74.71 o 
  -6  -8   6     1127.09     1197.73     50.93 o 
  -5  -8   6     1028.09      965.25     52.16 o 
  -4  -8   6     1094.20     1100.09     43.66 o 
  -3  -8   6     1362.70     1317.88     68.11 o 
  -2  -8   6     5725.25     5523.27    125.66 o 
  -1  -8   6     9307.58     9175.93    195.17 o 
   0  -8   6     5403.30     5278.05    119.14 o 
   1  -8   6     4125.38     4084.25    110.01 o 
   2  -8   6     3889.13     3927.64     77.98 o 
   3  -8   6     3302.72     3326.31     85.08 o 
   4  -8   6     2937.97     3138.11    119.59 o 
   5  -8   6     2497.36     2646.57    112.12 o 
   6  -8   6     2460.21     2504.45    111.04 o 
   7  -8   6      933.94      872.62     61.59 o 
   8  -8   6      451.28      308.58     45.60 o 
  -7  -7   6       63.35       58.85     22.02 o 
  -6  -7   6       49.02       62.76     19.77 o 
  -5  -7   6       61.15       51.19     49.85 o 
  -4  -7   6       23.25       10.38     19.41 o 
  -3  -7   6       96.67       78.45     30.13 o 
  -2  -7   6      129.75      160.95     15.57 o 
  -1  -7   6       99.77       98.84     13.37 o 
   0  -7   6        0.85        3.02      9.07 o 
   1  -7   6       54.85       58.13     13.26 o 
   2  -7   6      296.99      310.11     15.98 o 
   3  -7   6        1.84       -3.48     11.27 o 
   4  -7   6      389.96      433.15     39.45 o 
   5  -7   6       26.40        0.52     21.81 o 
   6  -7   6       59.24      104.28     30.72 o 
   7  -7   6        4.06      -23.91     23.91 o 
   8  -7   6       33.94       11.47     32.63 o 
  -8  -6   6      286.63      290.75     27.15 o 
  -7  -6   6     1041.64     1033.62     47.05 o 
  -6  -6   6     1628.03     1650.83     84.66 o 
  -5  -6   6     3217.16     3265.70     85.59 o 
  -4  -6   6     5500.33     5450.08    179.00 o 
  -3  -6   6     2473.85     2395.16     62.04 o 
  -2  -6   6     2860.64     2804.43     91.64 o 
  -1  -6   6     8364.47     8206.03    172.93 o 
   0  -6   6     9388.88     9400.58    199.78 o 
   1  -6   6    10683.50    10418.33    179.58 o 
   2  -6   6     6721.96     6798.06    209.75 o 
   3  -6   6     4476.86     4263.44    144.67 o 
   4  -6   6     4144.62     4360.20    154.38 o 
   5  -6   6     3011.64     3132.93    124.40 o 
   6  -6   6     3350.44     3378.16    135.28 o 
   7  -6   6     1179.96     1168.66     72.54 o 
   8  -6   6      397.66      405.97     45.90 o 
  -8  -5   6        3.07       -3.78     16.57 o 
  -7  -5   6       31.35        9.65     16.60 o 
  -6  -5   6      208.31      163.38     20.00 o 
  -5  -5   6      122.60      114.95     23.57 o 
  -4  -5   6       72.51       97.57     20.68 o 
  -3  -5   6       21.66       15.27      9.06 o 
  -2  -5   6      102.89      103.89     11.40 o 
  -1  -5   6      996.43     1043.44     32.60 o 
   0  -5   6      574.84      570.30     28.33 o 
   1  -5   6     2376.79     2358.67     48.42 o 
   2  -5   6     1232.21     1232.96     30.91 o 
   3  -5   6        3.27        2.56     10.93 o 
   4  -5   6       56.32       76.31     24.30 o 
   5  -5   6      344.86      372.82     40.40 o 
   6  -5   6       68.62       55.85     29.15 o 
   7  -5   6        0.26       -2.02     18.62 o 
   8  -5   6        4.39      -25.43     25.43 o 
  -9  -4   6      513.96      512.23     29.83 o 
  -8  -4   6     1151.04     1095.72     49.45 o 
  -7  -4   6     2897.19     2869.60     78.85 o 
  -6  -4   6     2091.64     2113.77     74.47 o 
  -5  -4   6     1563.77     1585.42     69.25 o 
  -4  -4   6     3519.98     3478.23     73.00 o 
  -3  -4   6     3809.70     3586.27     82.02 o 
  -2  -4   6    10901.43    10956.93    223.74 o 
  -1  -4   6    17039.18    17058.93    341.51 o 
   0  -4   6    12945.73    12720.00    258.76 o 
   1  -4   6     7867.06     7978.22    137.64 o 
   2  -4   6     5755.06     5675.37    125.99 o 
   3  -4   6     9445.39     9593.58    205.41 o 
   4  -4   6     5245.32     5274.90    180.51 o 
   5  -4   6     2418.44     2338.70     73.40 o 
   6  -4   6     3979.78     4162.06    112.95 o 
   7  -4   6     1580.60     1673.50     64.38 o 
   8  -4   6      481.65      506.56     37.53 o 
  -9  -3   6        7.89       27.31     17.15 o 
  -8  -3   6       62.69       56.98     15.87 o 
  -7  -3   6       83.65      121.22     31.74 o 
  -6  -3   6      527.18      504.56     27.10 o 
  -5  -3   6       65.29       79.12     11.02 o 
  -4  -3   6      176.80      188.53     13.85 o 
  -3  -3   6        0.60       -0.72      6.72 o 
  -2  -3   6     1379.88     1325.98     36.79 o 
  -1  -3   6       89.92      108.46     12.61 o 
   0  -3   6     1666.98     1683.78     34.24 o 
   1  -3   6      288.38      297.37     17.66 o 
   2  -3   6      144.86      167.39     15.42 o 
   3  -3   6       85.82       98.37     16.08 o 
   4  -3   6      998.10     1009.41     43.60 o 
   5  -3   6       43.90       18.43     17.38 o 
   6  -3   6      114.50      136.26     52.85 o 
   7  -3   6       23.18       30.48     20.92 o 
   8  -3   6        0.22        5.45     27.22 o 
  -9  -2   6      521.72      585.33     31.38 o 
  -8  -2   6      629.29      621.45     50.68 o 
  -7  -2   6     3554.97     3588.78     62.53 o 
  -6  -2   6     3101.63     3248.11     74.36 o 
  -5  -2   6     6783.32     6607.45    134.86 o 
  -4  -2   6     9179.68     9230.55    189.31 o 
  -3  -2   6     2118.30     2175.44     52.52 o 
  -2  -2   6     3994.40     4001.74     87.42 o 
  -1  -2   6    13847.24    14650.10    267.55 o 
   0  -2   6    19040.43    19003.40    379.61 o 
   1  -2   6    16923.98    16510.38    335.17 o 
   2  -2   6     6779.46     6864.26    151.68 o 
   3  -2   6     7744.93     7523.21    137.37 o 
   4  -2   6     5402.90     5311.11    130.32 o 
   5  -2   6     3141.30     2961.55     87.39 o 
   6  -2   6     4390.10     4412.83    119.09 o 
   7  -2   6     1229.26     1310.76     59.37 o 
   8  -2   6      426.54      432.74     32.19 o 
 -10  -1   6       12.31       -9.93     22.53 o 
  -9  -1   6        2.36      -11.18     11.18 o 
  -8  -1   6       61.21       72.38     11.46 o 
  -7  -1   6       88.39       80.28     11.26 o 
  -6  -1   6      647.90      687.30     21.88 o 
  -5  -1   6       15.24       45.41      9.34 o 
  -4  -1   6      169.48      174.48     11.47 o 
  -3  -1   6     1076.14     1107.62     31.51 o 
  -2  -1   6     1539.12     1606.96     63.74 o 
  -1  -1   6     4777.24     5312.75    113.96 o 
   0  -1   6      176.99      135.82     17.29 o 
   1  -1   6     3313.23     3444.83     83.49 o 
   2  -1   6      522.65      510.53     22.25 o 
   3  -1   6       33.85       26.72     11.21 o 
   4  -1   6       41.01       38.12     12.29 o 
   5  -1   6      154.75      161.42     36.51 o 
   6  -1   6       11.88       51.22     21.77 o 
   7  -1   6        0.29       30.75     49.10 o 
   8  -1   6        8.26       13.73     20.69 o 
 -10   0   6     1090.26     1208.42     43.60 o 
  -9   0   6     1054.30     1090.60     30.37 o 
  -8   0   6     2695.71     2670.61     50.47 o 
  -7   0   6     3893.76     3886.52     56.99 o 
  -6   0   6     3427.11     3424.93     63.01 o 
  -5   0   6     4273.45     4205.72     88.84 o 
  -4   0   6     3856.78     3787.17    116.62 o 
  -3   0   6     7256.93     7592.47    132.69 o 
  -2   0   6    15639.25    16505.16    280.75 o 
  -1   0   6     9661.44    10149.66    209.38 o 
   0   0   6    17402.44    17663.50    357.52 o 
   1   0   6     9991.78     9941.36    262.54 o 
   2   0   6     5083.04     4819.66     93.93 o 
   3   0   6    10173.62     9853.54    201.54 o 
   4   0   6     4823.63     4882.12     99.33 o 
   5   0   6     2561.33     2502.58     80.13 o 
   6   0   6     3361.35     3266.07     99.54 o 
   7   0   6     1369.42     1527.95     97.48 o 
 -10   1   6        2.52       -2.33     24.54 o 
  -9   1   6       10.61        4.07     13.98 o 
  -8   1   6        0.33       -6.34      7.71 o 
  -7   1   6       98.18      111.34      8.68 o 
  -6   1   6      857.42      842.26     20.54 o 
  -5   1   6       25.87       30.52      6.66 o 
  -4   1   6      315.55      385.82     25.17 o 
  -3   1   6      192.95      182.51     10.22 o 
  -2   1   6        1.47        2.95      4.87 o 
  -1   1   6        0.03       -7.50     16.86 o 
   0   1   6     1183.10     1145.40     38.81 o 
   1   1   6      258.44      258.69     16.14 o 
   2   1   6        5.56       -8.47      8.47 o 
   3   1   6      906.17      892.81     31.92 o 
   4   1   6      202.16      249.61     20.23 o 
   5   1   6      103.96       81.25     21.98 o 
   6   1   6        1.89      -20.35     20.35 o 
   7   1   6       57.89       40.73     32.51 o 
 -10   2   6     1608.46     1665.09    100.57 o 
  -9   2   6     1085.56     1055.41     35.71 o 
  -8   2   6      871.76      898.33     29.48 o 
  -7   2   6     5399.81     5392.43     73.10 o 
  -6   2   6     7559.42     7516.35    107.44 o 
  -5   2   6     7602.48     7634.42    107.59 o 
  -4   2   6     6988.12     7309.48    163.21 o 
  -3   2   6     5060.56     5179.97     83.26 o 
  -2   2   6     3054.27     3083.78     54.49 o 
  -1   2   6     6720.17     7015.94    151.40 o 
   0   2   6    18583.46    17584.06    298.99 o 
   1   2   6    13977.10    13760.91    234.36 o 
   2   2   6     4261.50     4203.21     85.30 o 
   3   2   6     5259.14     5291.36    105.24 o 
   4   2   6     4299.66     4357.00    208.09 o 
   5   2   6     2631.34     2554.58     84.18 o 
   6   2   6     2439.54     2506.96    125.48 o 
   7   2   6      999.85     1088.38     62.03 o 
 -10   3   6       26.70       29.59     21.66 o 
  -9   3   6        2.79      -13.62     15.47 o 
  -8   3   6      326.82      335.42     16.27 o 
  -7   3   6       17.99       33.90     10.76 o 
  -6   3   6     1087.73     1074.30     28.27 o 
  -5   3   6        8.07        8.39      5.85 o 
  -4   3   6       32.02       36.29      5.74 o 
  -3   3   6     2544.74     2626.56     56.32 o 
  -2   3   6      498.59      521.52     20.74 o 
  -1   3   6      373.69      365.28     36.67 o 
   0   3   6      499.66      537.83     32.73 o 
   1   3   6       96.15       99.43     17.75 o 
   2   3   6      579.92      525.59     24.71 o 
   3   3   6        5.43        9.62     11.70 o 
   4   3   6       27.54       18.38     14.22 o 
   5   3   6        2.27       -5.57     20.49 o 
   6   3   6       57.28       53.49     26.24 o 
 -10   4   6     1862.97     1915.03     88.15 o 
  -9   4   6     1497.30     1604.64     74.50 o 
  -8   4   6     2933.94     2924.57     61.18 o 
  -7   4   6     4514.72     4424.31     69.95 o 
  -6   4   6     4274.84     4390.10     93.02 o 
  -5   4   6     4724.00     4748.87     60.31 o 
  -4   4   6     4647.40     4543.34     89.10 o 
  -3   4   6     8616.60     8399.26    194.66 o 
  -2   4   6     8884.92     9086.79    164.96 o 
  -1   4   6     4760.19     4641.42     89.14 o 
   0   4   6    10316.41    10194.98    178.07 o 
   1   4   6     5824.75     5737.61    109.49 o 
   2   4   6     2517.45     2471.12     58.94 o 
   3   4   6     5517.06     5419.45    109.06 o 
   4   4   6     2924.84     2831.46    102.26 o 
   5   4   6     1523.58     1603.24     68.23 o 
   6   4   6     1624.75     1680.98     74.93 o 
 -10   5   6       17.93      -22.07     22.07 o 
  -9   5   6       18.13       34.16     22.55 o 
  -8   5   6       97.68      112.50     17.59 o 
  -7   5   6        1.96       -9.67     12.00 o 
  -6   5   6      720.59      741.83     30.07 o 
  -5   5   6       77.44       77.98      6.51 o 
  -4   5   6      198.64      212.29     15.66 o 
  -3   5   6       12.21        8.77      7.21 o 
  -2   5   6      120.03      121.16     11.85 o 
  -1   5   6      119.82      116.34     11.54 o 
   0   5   6     1212.67     1219.68     35.69 o 
   1   5   6      159.67      148.60     15.70 o 
   2   5   6        3.07       -1.17     11.86 o 
   3   5   6      294.79      242.71     21.77 o 
   4   5   6       74.57       85.92     21.64 o 
   5   5   6       59.73       83.26     27.97 o 
 -10   6   6     1543.18     1640.81     80.93 o 
  -9   6   6      981.64      928.21     55.22 o 
  -8   6   6     1385.84     1331.87     45.89 o 
  -7   6   6     4332.56     4145.92     95.08 o 
  -6   6   6     7130.78     6939.92    124.56 o 
  -5   6   6     8558.77     8299.06    129.92 o 
  -4   6   6     3700.62     3729.01    105.60 o 
  -3   6   6     2996.66     3045.16     99.29 o 
  -2   6   6     3053.99     2990.23     80.93 o 
  -1   6   6     3454.25     3316.52     63.93 o 
   0   6   6     8358.17     8726.52    298.27 o 
   1   6   6     5815.70     5782.82     94.20 o 
   2   6   6     2256.58     2233.15     48.51 o 
   3   6   6     2118.78     2156.16     60.10 o 
   4   6   6     1619.37     1544.13     56.88 o 
   5   6   6     1318.95     1289.07     65.55 o 
 -10   7   6       16.76       23.51     25.30 o 
  -9   7   6        4.75        0.13     21.11 o 
  -8   7   6      394.10      379.75     25.92 o 
  -7   7   6       37.27       35.85     19.20 o 
  -6   7   6      459.52      413.91     24.71 o 
  -5   7   6        3.29        4.29      9.01 o 
  -4   7   6       36.29       32.24     12.25 o 
  -3   7   6      180.47      175.14     17.62 o 
  -2   7   6       16.53       16.74      9.63 o 
  -1   7   6      309.29      305.06     19.65 o 
   0   7   6        6.09        2.04     10.71 o 
   1   7   6       30.83       36.82     11.51 o 
   2   7   6        0.01      -11.27     11.27 o 
   3   7   6        8.14        1.87     14.06 o 
   4   7   6        8.57        5.43     19.43 o 
 -10   8   6     1158.93     1114.04     65.56 o 
  -9   8   6     1728.63     1796.38     82.04 o 
  -8   8   6     2585.30     2513.52    117.93 o 
  -7   8   6     1471.73     1394.39     41.70 o 
  -6   8   6     3530.67     3379.57     64.76 o 
  -5   8   6     4409.13     4239.40     93.39 o 
  -4   8   6     2530.21     2505.78     73.61 o 
  -3   8   6     6186.95     6201.56    152.56 o 
  -2   8   6     4789.07     4841.88    101.97 o 
  -1   8   6     1521.22     1552.90     40.97 o 
   0   8   6     3241.30     3176.70     66.30 o 
   1   8   6     2388.33     2251.19     59.90 o 
   2   8   6     1489.11     1568.81     51.17 o 
   3   8   6     1659.83     1719.15     56.95 o 
   4   8   6      893.95      833.27     53.84 o 
 -10   9   6       67.27       25.31     27.31 o 
  -9   9   6       49.37       -5.54     22.38 o 
  -8   9   6       49.59       55.36     29.80 o 
  -7   9   6       40.51       49.75     14.97 o 
  -6   9   6      119.90      136.76     14.89 o 
  -5   9   6       26.49       39.92     16.17 o 
  -4   9   6       10.99       21.31     17.04 o 
  -3   9   6       92.99       95.48     19.82 o 
  -2   9   6       91.00       78.77     22.18 o 
  -1   9   6        0.08        1.72     20.57 o 
   0   9   6      143.42      145.03     18.46 o 
   1   9   6      394.89      443.35     31.94 o 
   2   9   6        0.78      -21.12     21.12 o 
   3   9   6      143.42      142.33     31.58 o 
 -10  10   6      759.67      670.21     53.46 o 
  -9  10   6      923.01      787.45     54.10 o 
  -8  10   6      802.63      841.04     35.86 o 
  -7  10   6     2089.44     2025.75     54.69 o 
  -6  10   6     4896.05     4794.05    108.32 o 
  -5  10   6     3651.08     3513.30    147.24 o 
  -4  10   6     1396.18     1517.30     56.92 o 
  -3  10   6     1663.09     1652.74     59.57 o 
  -2  10   6     1536.95     1552.22    111.97 o 
  -1  10   6     1903.79     1876.72    125.86 o 
   0  10   6     2635.27     2737.55     96.33 o 
   1  10   6     1822.38     1799.11     61.55 o 
   2  10   6      907.34      982.72     48.65 o 
  -9  11   6       20.65       15.18     27.88 o 
  -8  11   6       64.10       66.26     19.22 o 
  -7  11   6        5.96       -7.76     15.38 o 
  -6  11   6      155.81      120.63     22.11 o 
  -5  11   6       15.16       22.85     17.99 o 
  -4  11   6       21.80      -17.49     17.49 o 
  -3  11   6      101.75      136.98     47.70 o 
  -2  11   6        0.62       20.76     44.28 o 
  -1  11   6        0.61       -9.42     42.40 o 
   0  11   6        1.55       -2.40     39.04 o 
   1  11   6       28.74       46.59     47.81 o 
  -9  12   6      862.55      998.73     55.35 o 
  -8  12   6     1115.26     1093.86     95.00 o 
  -7  12   6      607.37      574.88     43.31 o 
  -6  12   6     1219.60     1158.94     59.30 o 
  -5  12   6     2024.78     2076.06     66.31 o 
  -4  12   6     1704.73     1776.58    120.70 o 
  -3  12   6     2155.84     2238.98    140.04 o 
  -2  12   6     1465.31     1623.81    124.81 o 
  -1  12   6      613.40      577.57     82.63 o 
   0  12   6      869.27      835.76     93.05 o 
  -8  13   6        5.11      -35.16     46.90 o 
  -7  13   6        9.61      -15.75     50.34 o 
  -6  13   6       15.93       29.00     21.70 o 
  -5  13   6       10.15       15.55     33.90 o 
  -4  13   6       34.33       -2.49     44.59 o 
  -3  13   6       48.90       51.57     46.94 o 
  -2  13   6        0.47       -3.10     49.03 o 
  -1  13   6       13.62       -6.89     47.99 o 
  -6  14   6     1312.91     1202.11    151.45 o 
  -5  14   6     1203.54     1253.24     81.74 o 
  -4  14   6      495.28      472.37     73.60 o 
   0 -14   7       93.42       82.34     30.89 o 
   1 -14   7       15.01       -3.40     28.09 o 
   2 -14   7        7.69       36.12     28.18 o 
   3 -14   7       36.50       31.85     28.53 o 
   4 -14   7       19.42        8.20     29.01 o 
  -2 -13   7      497.62      542.38     82.19 o 
  -1 -13   7      843.44      906.83     60.43 o 
   0 -13   7     1102.35     1073.95     63.54 o 
   1 -13   7     1691.98     1749.10     83.29 o 
   2 -13   7     1126.67     1110.46     60.33 o 
   3 -13   7      662.29      696.80     52.84 o 
   4 -13   7      938.11      910.63     61.32 o 
   5 -13   7      749.44      866.96     67.36 o 
  -3 -12   7       13.25        0.98     16.75 o 
  -2 -12   7        1.61       -1.36     15.76 o 
  -1 -12   7        0.76       11.64     18.21 o 
   0 -12   7       31.72       22.47     23.43 o 
   1 -12   7        0.16       -1.27     20.63 o 
   2 -12   7        3.38       13.35     16.79 o 
   3 -12   7        2.80        5.01     17.89 o 
   4 -12   7        1.16      -12.83     23.43 o 
   5 -12   7      121.21      116.59     30.74 o 
   6 -12   7        7.33        8.34     21.65 o 
  -4 -11   7      876.67      935.28     44.51 o 
  -3 -11   7      892.49      881.99     35.59 o 
  -2 -11   7     1821.42     1771.32     96.95 o 
  -1 -11   7     1672.30     1716.10    103.94 o 
   0 -11   7     1345.95     1448.98     51.79 o 
   1 -11   7     2641.21     2625.14    101.09 o 
   2 -11   7     1757.95     1623.45     55.58 o 
   3 -11   7      935.25      899.47     41.50 o 
   4 -11   7     1579.53     1647.48     80.52 o 
   5 -11   7     1483.22     1826.73     93.80 o 
   6 -11   7      992.17     1105.75    175.92 o 
   7 -11   7      686.22      579.91     55.24 o 
  -5 -10   7       60.33       76.36     19.13 o 
  -4 -10   7        1.85        8.47     20.04 o 
  -3 -10   7       91.54       70.08     16.50 o 
  -2 -10   7        0.53       -2.71     15.82 o 
  -1 -10   7       12.19       27.53     15.10 o 
   0 -10   7      125.89      150.02     39.80 o 
   1 -10   7       54.31       43.06     19.42 o 
   2 -10   7       40.44       47.17     18.93 o 
   3 -10   7      409.04      440.61     27.55 o 
   4 -10   7       67.05       49.06     18.36 o 
   5 -10   7       95.61       72.74     32.29 o 
   6 -10   7        4.37       -6.98     29.84 o 
   7 -10   7        3.50       -1.38     19.96 o 
  -6  -9   7     1270.05     1251.32     56.21 o 
  -5  -9   7     1423.33     1510.30     45.97 o 
  -4  -9   7      976.17     1027.71     35.62 o 
  -3  -9   7      674.83      636.26     50.21 o 
  -2  -9   7     1461.38     1413.94     48.34 o 
  -1  -9   7     2943.13     2982.31     78.39 o 
   0  -9   7     3614.85     3552.73     89.35 o 
   1  -9   7     5432.03     5280.73    122.79 o 
   2  -9   7     3648.84     3566.52    139.82 o 
   3  -9   7     1758.32     1747.09     56.29 o 
   4  -9   7     1917.95     2012.13     90.82 o 
   5  -9   7     1859.74     1924.61     94.73 o 
   6  -9   7     1496.47     1574.74     89.08 o 
   7  -9   7      735.54      775.86     61.98 o 
  -6  -8   7       23.21       38.49     21.31 o 
  -5  -8   7      184.24      204.69     18.64 o 
  -4  -8   7        0.34        0.52     28.16 o 
  -3  -8   7      203.97      190.56     36.93 o 
  -2  -8   7        1.60      -11.09     11.96 o 
  -1  -8   7        9.13       -8.49     11.39 o 
   0  -8   7        4.71      -10.98     10.98 o 
   1  -8   7        0.46       -7.68     11.10 o 
   2  -8   7       20.18       31.92     14.31 o 
   3  -8   7        0.33       -8.86     12.35 o 
   4  -8   7      116.43       73.93     26.53 o 
   5  -8   7      110.03       94.13     31.73 o 
   6  -8   7        7.82       17.01     30.45 o 
   7  -8   7        0.64      -27.57     27.57 o 
  -7  -7   7      740.94      744.97     42.42 o 
  -6  -7   7      487.81      403.23     30.50 o 
  -5  -7   7     2103.42     2071.95    100.34 o 
  -4  -7   7     4123.19     4135.59    100.82 o 
  -3  -7   7     1738.34     1602.08     49.34 o 
  -2  -7   7     4140.82     4081.00     96.71 o 
  -1  -7   7     3980.51     3915.11     93.00 o 
   0  -7   7     2758.13     2763.04     70.93 o 
   1  -7   7     6504.85     6404.78    117.21 o 
   2  -7   7     4542.87     4682.17     89.27 o 
   3  -7   7     3319.16     3172.43    117.87 o 
   4  -7   7     2962.08     2998.98    120.15 o 
   5  -7   7     2480.93     2637.89    114.78 o 
   6  -7   7     2532.23     2521.92    116.85 o 
   7  -7   7     1029.11     1036.57     75.12 o 
   8  -7   7      627.44      634.04     65.28 o 
  -8  -6   7       13.91       37.93     18.18 o 
  -7  -6   7       29.74       -3.95     17.74 o 
  -6  -6   7      203.91      182.35     22.22 o 
  -5  -6   7       58.50       41.80     14.79 o 
  -4  -6   7      207.42      216.92     55.20 o 
  -3  -6   7      106.89       95.88     13.77 o 
  -2  -6   7      275.09      259.57     17.76 o 
  -1  -6   7      919.43      876.06     32.63 o 
   0  -6   7      607.16      558.88     25.63 o 
   1  -6   7      125.99      130.54     11.25 o 
   2  -6   7      585.23      531.86     20.77 o 
   3  -6   7      729.29      768.72     51.97 o 
   4  -6   7      581.84      573.14     47.65 o 
   5  -6   7      139.37      158.43     34.26 o 
   6  -6   7       25.67       47.03     30.89 o 
   7  -6   7        0.28        3.05     29.58 o 
   8  -6   7       16.92      -23.32     23.32 o 
  -8  -5   7      991.58     1018.18     40.84 o 
  -7  -5   7     2047.99     2150.32     67.25 o 
  -6  -5   7     2673.13     2478.68     70.89 o 
  -5  -5   7     4693.73     4636.64    131.61 o 
  -4  -5   7     1900.32     1894.58     52.95 o 
  -3  -5   7      879.17      839.58     30.70 o 
  -2  -5   7     4413.72     4168.06     95.49 o 
  -1  -5   7     6940.59     6808.03    146.82 o 
   0  -5   7     8561.61     8328.46    176.79 o 
   1  -5   7     8191.22     8264.70    143.91 o 
   2  -5   7     6593.33     6342.50    161.20 o 
   3  -5   7     4714.94     4696.73    118.51 o 
   4  -5   7     1991.43     1949.42     91.22 o 
   5  -5   7     2925.52     3061.27    128.24 o 
   6  -5   7     3473.68     3789.88    154.50 o 
   7  -5   7      794.76      926.54     71.92 o 
   8  -5   7      838.20      832.21     49.81 o 
  -9  -4   7       19.00       41.85     18.54 o 
  -8  -4   7        7.77       -5.04     14.52 o 
  -7  -4   7        0.08      -14.86     14.86 o 
  -6  -4   7        1.23       -1.13     19.24 o 
  -5  -4   7      262.77      236.15     27.12 o 
  -4  -4   7      374.21      354.10     34.49 o 
  -3  -4   7      153.24      140.47     13.06 o 
  -2  -4   7       13.70       17.64     10.19 o 
  -1  -4   7      399.68      350.33     28.85 o 
   0  -4   7      609.92      608.14     36.44 o 
   1  -4   7       68.98       77.89     12.04 o 
   2  -4   7      834.54      770.48     32.22 o 
   3  -4   7       45.25       55.46     14.57 o 
   4  -4   7      305.44      310.12     38.43 o 
   5  -4   7       46.74       55.80     29.32 o 
   6  -4   7       43.20       82.73     25.54 o 
   7  -4   7        0.15       -9.30     21.61 o 
   8  -4   7        0.97        4.86     24.67 o 
  -9  -3   7     1057.67     1071.45     40.21 o 
  -8  -3   7     1443.59     1500.01     45.27 o 
  -7  -3   7     1366.53     1334.47     46.79 o 
  -6  -3   7     1528.13     1552.65     68.90 o 
  -5  -3   7     6910.13     7075.59    145.40 o 
  -4  -3   7    10013.19     9980.76    206.41 o 
  -3  -3   7     4431.37     4315.01    103.30 o 
  -2  -3   7     4852.83     4819.34    145.60 o 
  -1  -3   7     3990.26     3957.75     91.53 o 
   0  -3   7     5452.55     5392.91    118.49 o 
   1  -3   7     9710.34     9759.02    205.98 o 
   2  -3   7     7527.06     7461.61    164.83 o 
   3  -3   7     5864.70     6134.08    141.54 o 
   4  -3   7     2627.31     2654.85     80.19 o 
   5  -3   7     3352.41     3032.25     91.89 o 
   6  -3   7     3200.67     3326.37    101.71 o 
   7  -3   7     1102.19     1270.74     61.28 o 
  -9  -2   7        7.22       10.84     14.58 o 
  -8  -2   7       84.21       77.98     15.68 o 
  -7  -2   7      143.73      148.66     17.51 o 
  -6  -2   7      167.17      160.95     15.25 o 
  -5  -2   7       61.70       53.03     10.85 o 
  -4  -2   7      515.30      531.52     22.37 o 
  -3  -2   7      411.48      402.19     19.06 o 
  -2  -2   7       85.32       92.82      8.10 o 
  -1  -2   7     1688.40     1650.54     40.62 o 
   0  -2   7     1567.13     1547.12     99.78 o 
   1  -2   7        0.04       -1.59      9.56 o 
   2  -2   7      193.21      210.80     18.87 o 
   3  -2   7      764.03      744.79     30.27 o 
   4  -2   7       84.27       67.44     19.30 o 
   5  -2   7        0.64      -13.33     17.66 o 
   6  -2   7       11.42       -2.55     21.35 o 
   7  -2   7        8.42       -7.35     22.90 o 
 -10  -1   7      942.20      959.28     52.05 o 
  -9  -1   7      962.09     1037.89     39.83 o 
  -8  -1   7     2207.97     2152.43     52.44 o 
  -7  -1   7     5096.20     5139.52    111.78 o 
  -6  -1   7     5292.46     5495.08    117.13 o 
  -5  -1   7     6392.16     6387.12    195.46 o 
  -4  -1   7     3973.52     3900.49     87.18 o 
  -3  -1   7     3634.07     3844.14    103.48 o 
  -2  -1   7     5636.04     5724.63    104.70 o 
  -1  -1   7     9780.00     9850.21    221.80 o 
   0  -1   7    12896.57    13117.53    270.82 o 
   1  -1   7     5749.30     5872.71    133.60 o 
   2  -1   7     5940.25     6046.87    114.86 o 
   3  -1   7     6366.23     6305.78    121.49 o 
   4  -1   7     2207.17     2079.84     70.50 o 
   5  -1   7     2402.95     2357.41     79.32 o 
   6  -1   7     2968.31     3097.07     97.58 o 
   7  -1   7     1041.58     1146.28     61.02 o 
 -10   0   7       21.04       38.13     17.96 o 
  -9   0   7       10.25      -10.34     10.34 o 
  -8   0   7      103.59      107.54     10.72 o 
  -7   0   7        4.31        9.40      8.40 o 
  -6   0   7       24.10       26.90     10.09 o 
  -5   0   7       24.55       33.29     12.30 o 
  -4   0   7      698.50      726.32     32.46 o 
  -3   0   7     1302.10     1341.99     31.55 o 
  -2   0   7     1190.75     1152.54     30.26 o 
  -1   0   7       24.96       15.90      9.18 o 
   0   0   7       46.46       51.26     12.00 o 
   1   0   7      295.28      276.41     20.40 o 
   2   0   7      550.04      506.35     24.35 o 
   3   0   7      214.67      179.48     17.78 o 
   4   0   7      308.91      316.65     23.82 o 
   5   0   7       91.06       56.40     22.65 o 
   6   0   7        0.12       28.74     26.17 o 
   7   0   7        9.71       30.60     34.96 o 
 -10   1   7     2157.64     2398.89     83.00 o 
  -9   1   7     1105.04     1061.78     37.95 o 
  -8   1   7     2264.92     2313.33     39.22 o 
  -7   1   7     3262.53     3268.01     55.32 o 
  -6   1   7     2643.30     2685.17     52.01 o 
  -5   1   7    12464.18    12623.61    358.56 o 
  -4   1   7    18512.32    18819.01    320.05 o 
  -3   1   7     5611.54     5682.69    104.81 o 
  -2   1   7     3034.95     3234.61     56.41 o 
  -1   1   7     3843.43     4096.49     96.44 o 
   0   1   7     8399.49     8617.56    186.40 o 
   1   1   7     7763.04     7513.15    137.97 o 
   2   1   7     4940.09     4706.47    208.81 o 
   3   1   7     5590.39     5666.58    117.38 o 
   4   1   7     1856.79     1811.20     52.73 o 
   5   1   7     1955.82     1927.51     83.46 o 
   6   1   7     2471.60     2592.23    115.68 o 
   7   1   7     1009.71     1069.89     61.39 o 
 -10   2   7       43.61       -3.79     20.76 o 
  -9   2   7        6.78        1.35     15.68 o 
  -8   2   7      349.11      357.61     21.93 o 
  -7   2   7       23.39       34.57     12.34 o 
  -6   2   7       37.81       69.18     19.19 o 
  -5   2   7      505.24      464.12     28.33 o 
  -4   2   7     1920.22     1852.00     52.04 o 
  -3   2   7      554.31      566.32     18.81 o 
  -2   2   7      798.72      866.62     23.56 o 
  -1   2   7     3835.17     4007.51    135.05 o 
   0   2   7     1149.68     1189.81     35.44 o 
   1   2   7      245.82      254.64     18.17 o 
   2   2   7      319.85      321.23     20.92 o 
   3   2   7      139.99      121.08     30.88 o 
   4   2   7        2.86      -13.27     13.27 o 
   5   2   7        0.29        2.45     20.82 o 
   6   2   7        8.40        6.97     25.58 o 
 -10   3   7     1183.33     1292.18     72.44 o 
  -9   3   7     1357.87     1381.18     40.57 o 
  -8   3   7     4058.18     4056.78     67.90 o 
  -7   3   7     4892.57     5022.15     90.20 o 
  -6   3   7     5868.45     5976.66     87.80 o 
  -5   3   7     7866.45     7908.53    136.63 o 
  -4   3   7     4634.04     4636.59     91.72 o 
  -3   3   7     8089.98     8310.76    131.72 o 
  -2   3   7     6559.42     6527.87    169.68 o 
  -1   3   7     6518.07     6344.97    189.92 o 
   0   3   7    10315.90    10143.55    222.21 o 
   1   3   7     2524.24     2478.50     58.94 o 
   2   3   7     3872.89     3706.45     81.10 o 
   3   3   7     4709.75     4562.10     96.79 o 
   4   3   7     1088.39     1077.05     42.11 o 
   5   3   7     1405.64     1365.92     63.82 o 
   6   3   7     1624.66     1523.32     72.39 o 
 -10   4   7        9.10       45.85     26.48 o 
  -9   4   7        1.09       -1.94     15.83 o 
  -8   4   7      178.82      137.72     24.75 o 
  -7   4   7       19.56       15.00     12.92 o 
  -6   4   7      268.22      287.64     31.89 o 
  -5   4   7       47.14       57.61     16.61 o 
  -4   4   7      563.67      576.47     22.53 o 
  -3   4   7        1.13       -1.12      7.17 o 
  -2   4   7      396.80      376.63     19.66 o 
  -1   4   7        0.36        4.64      9.66 o 
   0   4   7       95.10      123.27     19.59 o 
   1   4   7     1346.53     1304.21     40.44 o 
   2   4   7      337.40      373.52     23.78 o 
   3   4   7       30.53       54.75     16.27 o 
   4   4   7       22.96       13.15     16.85 o 
   5   4   7       62.26       98.85     29.61 o 
 -10   5   7     2002.33     2103.86     92.53 o 
  -9   5   7     1403.71     1428.54     49.67 o 
  -8   5   7     1664.56     1631.41     57.86 o 
  -7   5   7     2652.49     2699.46     69.12 o 
  -6   5   7     5491.15     5598.96    104.78 o 
  -5   5   7     9594.54     9524.75    209.35 o 
  -4   5   7    11512.52    11517.35    211.40 o 
  -3   5   7     8010.25     8210.00    191.59 o 
  -2   5   7     2107.00     2101.56     52.59 o 
  -1   5   7     2583.28     2494.40     63.84 o 
   0   5   7     5819.72     5880.79    129.77 o 
   1   5   7     4570.66     4506.72     93.75 o 
   2   5   7     2959.05     3135.93     73.99 o 
   3   5   7     2045.20     2105.01     67.61 o 
   4   5   7     1013.66      968.78     42.53 o 
   5   5   7     1190.45     1181.46     64.57 o 
 -10   6   7      149.43      135.38     32.73 o 
  -9   6   7        1.28       -1.82     15.51 o 
  -8   6   7      265.16      273.01     22.53 o 
  -7   6   7       30.72       37.75     16.14 o 
  -6   6   7       32.08       23.47     10.41 o 
  -5   6   7      279.35      271.85     20.19 o 
  -4   6   7      180.64      170.28     14.98 o 
  -3   6   7       18.24       18.01     12.34 o 
  -2   6   7       10.09        6.71     10.52 o 
  -1   6   7       24.98       19.86     10.71 o 
   0   6   7      446.24      417.29     23.21 o 
   1   6   7       11.26        8.90     13.66 o 
   2   6   7        9.09        0.77     16.18 o 
   3   6   7        0.37        7.74     16.63 o 
   4   6   7       90.32       98.82     22.78 o 
 -10   7   7     1206.83     1247.66     69.60 o 
  -9   7   7     1523.88     1403.55     50.57 o 
  -8   7   7     2255.42     2251.57     65.34 o 
  -7   7   7     3545.40     3468.94     74.65 o 
  -6   7   7     4686.51     4493.61     97.72 o 
  -5   7   7     3284.60     3274.37     61.40 o 
  -4   7   7     3964.93     3901.55     86.79 o 
  -3   7   7     7588.47     7457.04    180.15 o 
  -2   7   7     3910.80     3676.12    103.81 o 
  -1   7   7     3284.24     3315.18     83.70 o 
   0   7   7     4750.85     4702.38     88.73 o 
   1   7   7     1645.67     1627.00     49.58 o 
   2   7   7     1570.55     1506.45     50.95 o 
   3   7   7     1639.43     1661.61     55.74 o 
   4   7   7      812.41      755.31     41.57 o 
 -10   8   7       68.05       73.39     28.80 o 
  -9   8   7       40.75       48.80     25.83 o 
  -8   8   7      130.05      131.95     20.81 o 
  -7   8   7       42.17       44.23     13.86 o 
  -6   8   7       11.18        7.22     14.42 o 
  -5   8   7       14.67        7.43     14.62 o 
  -4   8   7       59.68       63.64     15.50 o 
  -3   8   7       71.68       30.24     16.07 o 
  -2   8   7      469.09      484.62     38.37 o 
  -1   8   7      100.58      114.86     22.88 o 
   0   8   7       41.62       24.99     15.66 o 
   1   8   7      288.13      320.24     25.45 o 
   2   8   7       29.06       47.75     20.17 o 
   3   8   7       71.17       68.03     22.99 o 
 -10   9   7     1340.03     1166.66     69.13 o 
  -9   9   7      854.17      856.66     81.82 o 
  -8   9   7      929.49      962.07     42.97 o 
  -7   9   7     1636.36     1597.18     58.25 o 
  -6   9   7     3257.97     3213.43     86.93 o 
  -5   9   7     4747.79     4872.65    109.42 o 
  -4   9   7     5144.03     5051.90    187.62 o 
  -3   9   7     3761.16     3718.65    106.40 o 
  -2   9   7     1309.41     1302.52     60.77 o 
  -1   9   7     1417.09     1432.43     49.32 o 
   0   9   7     2641.54     2564.51     60.81 o 
   1   9   7     2053.60     2192.89     57.53 o 
   2   9   7     1071.54     1111.55     60.10 o 
 -10  10   7      149.72      145.76     36.61 o 
  -9  10   7        4.96      -17.72     18.96 o 
  -8  10   7       95.77       94.02     18.69 o 
  -7  10   7        3.59       -1.49     21.64 o 
  -6  10   7       11.21       16.00     17.76 o 
  -5  10   7       81.48       74.69     19.95 o 
  -4  10   7      143.88      156.71     25.44 o 
  -3  10   7       26.08       42.51     25.15 o 
  -2  10   7        4.09      -26.13     38.82 o 
  -1  10   7       17.35        6.37     39.44 o 
   0  10   7        2.86       31.58     25.85 o 
   1  10   7        7.12       24.88     21.36 o 
   2  10   7        7.48       31.36     24.40 o 
  -9  11   7     1146.58     1124.95     56.67 o 
  -8  11   7     1303.01     1347.83     65.68 o 
  -7  11   7     1028.31      972.05     46.40 o 
  -6  11   7     1949.47     1885.22     62.46 o 
  -5  11   7     1412.57     1481.96     63.62 o 
  -4  11   7     1493.61     1505.39     61.50 o 
  -3  11   7     3272.25     3565.61    192.17 o 
  -2  11   7     1903.45     2118.52    147.05 o 
  -1  11   7     1289.04     1351.71    117.52 o 
   0  11   7     1398.90     1274.88    112.55 o 
   1  11   7      600.81      560.85     82.84 o 
  -8  12   7        0.97       30.07     28.23 o 
  -7  12   7        3.02       25.45     21.33 o 
  -6  12   7       13.83        5.79     21.08 o 
  -5  12   7       69.28       69.21     22.55 o 
  -4  12   7        0.93      -29.93     44.10 o 
  -3  12   7        0.95       23.99     47.03 o 
  -2  12   7        2.24       10.38     50.04 o 
  -1  12   7       62.35       30.85     50.31 o 
  -7  13   7      561.27      560.25     72.85 o 
  -6  13   7     1572.03     1562.13     61.14 o 
  -5  13   7     1498.32     1525.91     89.29 o 
  -4  13   7     1325.41     1425.90    118.08 o 
  -3  13   7     1051.84     1290.39    116.46 o 
  -2  13   7      565.56      584.26     89.52 o 
   1 -14   8      863.16      902.13     64.54 o 
   2 -14   8      592.76      583.52     51.30 o 
  -1 -13   8        3.94      -14.83     27.61 o 
   0 -13   8       69.90       44.24     29.76 o 
   1 -13   8        0.44        4.49     25.52 o 
   2 -13   8       14.53       19.72     24.95 o 
   3 -13   8        3.56        1.27     26.17 o 
   4 -13   8       33.33       89.09     33.11 o 
  -3 -12   8      518.69      514.08     47.64 o 
  -2 -12   8      983.02      999.14     44.12 o 
  -1 -12   8      786.20      840.16     43.08 o 
   0 -12   8     1030.77      857.24     55.87 o 
   1 -12   8     1910.80     1925.00     87.61 o 
   2 -12   8      983.85      937.02     57.62 o 
   3 -12   8      909.42      949.21     61.67 o 
   4 -12   8     1143.64     1116.18     70.24 o 
   5 -12   8      374.87      471.66     53.06 o 
  -4 -11   8       19.53      -15.07     16.62 o 
  -3 -11   8       48.12       56.77     17.47 o 
  -2 -11   8      138.77      138.03     36.40 o 
  -1 -11   8       10.44        0.18     17.74 o 
   0 -11   8       11.09       15.81     16.80 o 
   1 -11   8      216.22      210.71     32.48 o 
   2 -11   8      124.98      131.31     28.71 o 
   3 -11   8        4.75      -22.42     22.42 o 
   4 -11   8       50.74       17.15     26.70 o 
   5 -11   8        1.89       -3.45     29.58 o 
   6 -11   8       26.29        6.37     34.55 o 
  -5 -10   8     1327.49     1412.98     81.07 o 
  -4 -10   8     1482.35     1480.98     46.93 o 
  -3 -10   8     1053.14     1117.38     46.80 o 
  -2 -10   8     1083.74     1064.93     44.51 o 
  -1 -10   8      772.01      767.80     38.09 o 
   0 -10   8     1577.32     1635.93     55.30 o 
   1 -10   8     3096.95     2952.24    111.57 o 
   2 -10   8     1687.33     1690.47     77.90 o 
   3 -10   8     1635.68     1604.44     78.36 o 
   4 -10   8     1558.28     1561.93     82.05 o 
   5 -10   8     1183.24     1307.45     82.21 o 
   6 -10   8      905.72     1012.96     76.67 o 
  -6  -9   8        2.33        7.42     21.59 o 
  -5  -9   8        3.14      -14.54     14.54 o 
  -4  -9   8       39.69       20.30     17.56 o 
  -3  -9   8       37.00       15.92     16.19 o 
  -2  -9   8       53.39       52.16     15.87 o 
  -1  -9   8       12.66       18.86     15.66 o 
   0  -9   8        4.88       16.22     14.49 o 
   1  -9   8        9.77        2.83     23.56 o 
   2  -9   8      152.32      166.94     26.84 o 
   3  -9   8       81.46       90.06     25.61 o 
   4  -9   8       46.44       32.68     27.01 o 
   5  -9   8       39.19       49.34     32.50 o 
   6  -9   8       41.89       36.47     35.08 o 
   7  -9   8        2.75      -32.72     32.72 o 
  -6  -8   8      698.75      718.76     41.13 o 
  -5  -8   8     1768.18     1923.19     76.89 o 
  -4  -8   8     1328.78     1444.80     51.69 o 
  -3  -8   8     1873.18     1797.53     56.15 o 
  -2  -8   8     3881.94     3908.30     96.84 o 
  -1  -8   8     1520.39     1417.60     51.91 o 
   0  -8   8     2489.50     2443.21     67.69 o 
   1  -8   8     4700.68     4685.38    138.00 o 
   2  -8   8     2648.90     2441.22     97.44 o 
   3  -8   8     2094.18     1944.37     88.35 o 
   4  -8   8     1744.30     1728.35     87.26 o 
   5  -8   8     1210.44     1263.56     79.69 o 
   6  -8   8     1311.41     1503.72     92.09 o 
   7  -8   8      814.17      799.57     71.18 o 
  -7  -7   8       32.90       65.98     21.87 o 
  -6  -7   8       10.61       -4.02     27.40 o 
  -5  -7   8      101.52      117.97     18.85 o 
  -4  -7   8       28.62       25.26     16.93 o 
  -3  -7   8        4.83       36.50     13.47 o 
  -2  -7   8       36.35       38.96     13.05 o 
  -1  -7   8       42.50       37.01     13.43 o 
   0  -7   8      162.79      167.17     25.32 o 
   1  -7   8     1435.59     1367.91     45.87 o 
   2  -7   8      499.80      475.98     27.38 o 
   3  -7   8      312.48      367.67     37.21 o 
   4  -7   8       11.65       -0.83     22.38 o 
   5  -7   8       18.55        1.79     27.83 o 
   6  -7   8      110.64       72.39     37.31 o 
   7  -7   8      100.17       54.06     38.57 o 
  -8  -6   8      543.10      590.52     53.30 o 
  -7  -6   8      864.77      861.72     42.91 o 
  -6  -6   8     2501.62     2486.70    105.15 o 
  -5  -6   8     4352.83     4318.03    104.71 o 
  -4  -6   8     3791.71     3679.92     90.62 o 
  -3  -6   8     3373.99     3277.54     81.71 o 
  -2  -6   8     2713.89     2619.44     68.64 o 
  -1  -6   8     1767.23     1729.75     51.25 o 
   0  -6   8     2968.18     2818.03     72.79 o 
   1  -6   8     6022.62     6034.34    134.37 o 
   2  -6   8     4868.77     4760.79    121.10 o 
   3  -6   8     2755.56     2791.12    113.90 o 
   4  -6   8     1946.25     2050.75     97.66 o 
   5  -6   8     2688.36     2762.75    123.45 o 
   6  -6   8     1150.85     1244.53     83.39 o 
   7  -6   8      748.23      677.26     67.49 o 
  -8  -5   8        5.40      -17.72     17.72 o 
  -7  -5   8      282.46      290.37     27.07 o 
  -6  -5   8        0.20      -20.20     20.20 o 
  -5  -5   8       12.36        0.57     18.28 o 
  -4  -5   8       17.08       13.29     11.38 o 
  -3  -5   8      120.29      134.12     14.85 o 
  -2  -5   8      204.41      192.34     16.23 o 
  -1  -5   8      184.20      156.34     15.42 o 
   0  -5   8       30.37       16.27     18.98 o 
   1  -5   8       64.87       62.97     12.99 o 
   2  -5   8      312.67      315.65     22.25 o 
   3  -5   8       22.23        0.92     22.55 o 
   4  -5   8      107.59      179.40     34.48 o 
   5  -5   8        3.09       28.88     29.84 o 
   6  -5   8       23.39      -14.40     30.28 o 
   7  -5   8        0.69       -0.92     35.47 o 
  -9  -4   8     1050.43     1087.43     54.05 o 
  -8  -4   8     2016.30     2090.16     72.28 o 
  -7  -4   8     1833.88     1903.56     61.19 o 
  -6  -4   8     1273.27     1235.05     63.04 o 
  -5  -4   8     4967.80     4698.02    158.48 o 
  -4  -4   8     5080.06     5028.94    113.91 o 
  -3  -4   8     4868.67     4794.30    108.67 o 
  -2  -4   8     9445.61     9082.40    191.82 o 
  -1  -4   8     3605.71     3474.35    139.16 o 
   0  -4   8     3965.65     3782.91    182.62 o 
   1  -4   8     6394.84     6092.87    189.83 o 
   2  -4   8     4170.46     3967.03     98.77 o 
   3  -4   8     3293.35     3479.59     92.28 o 
   4  -4   8     2258.05     2239.55    104.73 o 
   5  -4   8     1668.62     1752.30     96.18 o 
   6  -4   8     1727.59     1857.82    105.98 o 
   7  -4   8      962.29      965.08     77.38 o 
  -9  -3   8       62.94       24.12     17.27 o 
  -8  -3   8      139.25      132.60     21.24 o 
  -7  -3   8       91.83       77.19     23.65 o 
  -6  -3   8      111.11      111.76     23.52 o 
  -5  -3   8        0.55       -9.20     16.32 o 
  -4  -3   8      193.97      198.30     16.03 o 
  -3  -3   8       66.64       76.67     11.98 o 
  -2  -3   8      801.04      825.93     44.56 o 
  -1  -3   8      952.31     1005.92     34.57 o 
   0  -3   8      229.41      230.39     32.23 o 
   1  -3   8      729.40      753.18     33.30 o 
   2  -3   8     1331.90     1370.68     47.64 o 
   3  -3   8       52.96       60.72     17.07 o 
   4  -3   8      103.63      127.82     33.73 o 
   5  -3   8       21.07       36.32     22.25 o 
   6  -3   8       16.28       -6.52     22.90 o 
   7  -3   8       44.53        0.02     26.50 o 
  -9  -2   8      762.74      701.92     32.96 o 
  -8  -2   8     1807.31     1744.70     62.00 o 
  -7  -2   8     2004.09     1927.80     80.36 o 
  -6  -2   8     4811.67     4859.37    107.12 o 
  -5  -2   8    11388.15    11565.34    341.50 o 
  -4  -2   8     7551.55     7672.97    187.83 o 
  -3  -2   8     6041.43     5981.29    225.37 o 
  -2  -2   8     5142.79     5217.16     97.14 o 
  -1  -2   8     4265.58     4181.24    148.29 o 
   0  -2   8     5660.44     5749.58    159.65 o 
   1  -2   8     5866.30     5954.78    136.56 o 
   2  -2   8     7015.77     7029.95    160.15 o 
   3  -2   8     4397.21     4443.57    112.92 o 
   4  -2   8      986.77      955.23     47.21 o 
   5  -2   8     2603.60     2502.70     85.53 o 
   6  -2   8     1563.58     1591.88    143.04 o 
   7  -2   8      595.18      728.39     59.99 o 
 -10  -1   8        2.95       -8.79     23.37 o 
  -9  -1   8        1.68      -15.35     19.49 o 
  -8  -1   8        0.27      -10.31     10.31 o 
  -7  -1   8      167.02      136.99     19.25 o 
  -6  -1   8      289.06      325.67     19.90 o 
  -5  -1   8      109.49      142.41     20.38 o 
  -4  -1   8      385.42      396.67     20.41 o 
  -3  -1   8      343.74      355.84     16.38 o 
  -2  -1   8      174.15      199.71     12.91 o 
  -1  -1   8       20.46       20.00     10.27 o 
   0  -1   8      518.15      560.30     28.59 o 
   1  -1   8        9.59       -7.89     15.92 o 
   2  -1   8     1418.62     1520.80     52.95 o 
   3  -1   8        5.08       16.86     13.32 o 
   4  -1   8       81.26       65.05     21.92 o 
   5  -1   8        7.27       -1.92     23.93 o 
   6  -1   8        0.64        3.50     26.65 o 
   7  -1   8        8.74       55.90     29.38 o 
 -10   0   8      955.95     1115.10     53.66 o 
  -9   0   8     1957.75     1914.57     50.52 o 
  -8   0   8     4061.09     4115.80     69.33 o 
  -7   0   8     1808.64     1848.84     49.43 o 
  -6   0   8     1849.81     1901.70     49.96 o 
  -5   0   8     9073.70     8996.20    262.67 o 
  -4   0   8    10191.52    10426.07    182.79 o 
  -3   0   8    11347.87    11481.59    201.42 o 
  -2   0   8    12744.82    13107.80    231.46 o 
  -1   0   8     5691.18     5903.69    132.98 o 
   0   0   8     4835.36     4970.80    127.56 o 
   1   0   8     3926.21     4088.44    113.05 o 
   2   0   8     6373.47     6461.09    124.85 o 
   3   0   8     3376.65     3231.74    118.86 o 
   4   0   8     1208.41     1339.53     58.74 o 
   5   0   8     1801.61     1683.72     81.15 o 
   6   0   8     1342.84     1346.38     66.35 o 
 -10   1   8       52.85       58.82     24.40 o 
  -9   1   8      125.65      126.30     18.01 o 
  -8   1   8       66.27       64.28     11.82 o 
  -7   1   8       77.07       78.87     11.35 o 
  -6   1   8      715.27      762.11     28.64 o 
  -5   1   8      104.48      126.83     18.02 o 
  -4   1   8      113.12      116.23     10.74 o 
  -3   1   8     1113.06     1143.07     32.16 o 
  -2   1   8      249.58      252.10     12.25 o 
  -1   1   8      329.16      328.57     67.57 o 
   0   1   8      720.99      822.64     65.06 o 
   1   1   8     1416.79     1394.41     41.58 o 
   2   1   8      341.53      298.47     21.50 o 
   3   1   8       10.37       -0.97     13.15 o 
   4   1   8        0.04      -18.51     18.51 o 
   5   1   8        0.19        6.96     22.17 o 
   6   1   8        1.09        5.95     26.41 o 
 -10   2   8      871.88     1073.98    183.34 o 
  -9   2   8     1090.15     1129.01     32.15 o 
  -8   2   8     2228.02     2246.05     52.23 o 
  -7   2   8     3208.19     3036.93     59.56 o 
  -6   2   8     7595.76     7528.97    154.97 o 
  -5   2   8    10200.77    10164.97    226.55 o 
  -4   2   8     8710.94     8997.86    203.28 o 
  -3   2   8     8582.29     8890.66    140.23 o 
  -2   2   8     5068.30     5177.28    174.86 o 
  -1   2   8     8424.56     8925.55    249.64 o 
   0   2   8     6140.87     6239.50    144.51 o 
   1   2   8     4060.96     3808.03     82.23 o 
   2   2   8     5893.90     5678.00    114.13 o 
   3   2   8     2819.78     2826.48     88.36 o 
   4   2   8      869.69      854.39     68.84 o 
   5   2   8     1742.55     1617.78     71.83 o 
   6   2   8      672.56      707.94     52.32 o 
 -10   3   8       31.74       55.45     29.06 o 
  -9   3   8        3.89        8.60     15.97 o 
  -8   3   8       32.43       36.82     15.63 o 
  -7   3   8       50.71       53.69      9.76 o 
  -6   3   8      188.80      194.08     15.01 o 
  -5   3   8      390.90      367.32     22.92 o 
  -4   3   8      156.55      149.06     13.38 o 
  -3   3   8        0.19       -4.06      7.50 o 
  -2   3   8        2.14       -8.83      8.83 o 
  -1   3   8      692.42      695.22     61.35 o 
   0   3   8       29.12       38.43     12.19 o 
   1   3   8       43.00       40.69     13.70 o 
   2   3   8      259.35      249.01     25.16 o 
   3   3   8      278.88      362.20     44.75 o 
   4   3   8       32.63       30.31     18.23 o 
   5   3   8       19.62       32.47     29.95 o 
 -10   4   8     1379.97     1241.07     69.72 o 
  -9   4   8     1759.45     1802.48     58.27 o 
  -8   4   8     3462.24     3403.01     85.08 o 
  -7   4   8     2068.67     2059.83     83.45 o 
  -6   4   8     1347.10     1357.70     34.65 o 
  -5   4   8     6780.49     6869.64    131.61 o 
  -4   4   8    13590.88    13761.79    249.41 o 
  -3   4   8    11650.71    11801.30    186.09 o 
  -2   4   8     7521.44     7502.95    324.48 o 
  -1   4   8     4491.00     4527.83    100.08 o 
   0   4   8     4687.16     4476.23     92.98 o 
   1   4   8     3151.23     3051.06     71.87 o 
   2   4   8     3523.06     3528.99     81.54 o 
   3   4   8     2421.97     2491.27     71.57 o 
   4   4   8     1089.08     1054.87     45.06 o 
   5   4   8      636.16      624.66     49.08 o 
 -10   5   8      191.92      189.89     24.89 o 
  -9   5   8       89.99      106.58     20.01 o 
  -8   5   8       61.44       50.38     16.85 o 
  -7   5   8      105.30       71.31     23.30 o 
  -6   5   8      515.50      508.09     19.33 o 
  -5   5   8       14.11       -3.11      8.98 o 
  -4   5   8      374.51      371.72     20.59 o 
  -3   5   8      516.52      527.39     31.31 o 
  -2   5   8     1119.14     1066.98     37.19 o 
  -1   5   8      431.27      431.80     25.01 o 
   0   5   8       68.54       60.07     14.86 o 
   1   5   8       12.72       -1.85     13.35 o 
   2   5   8       48.56       67.87     17.89 o 
   3   5   8       12.55       12.00     17.96 o 
   4   5   8        6.29      -18.41     18.41 o 
 -10   6   8      691.92      725.59     39.31 o 
  -9   6   8      876.44      880.93     40.38 o 
  -8   6   8     2400.36     2327.59    133.65 o 
  -7   6   8     3076.86     2805.65    107.24 o 
  -6   6   8     4547.71     4622.39     79.91 o 
  -5   6   8     4957.93     5093.19    105.03 o 
  -4   6   8     5499.11     5717.51    230.62 o 
  -3   6   8     6206.61     6381.41    158.48 o 
  -2   6   8     3329.97     3276.76    130.03 o 
  -1   6   8     6457.06     6390.56    112.52 o 
   0   6   8     4792.74     4734.91    100.25 o 
   1   6   8     1607.74     1603.54     64.99 o 
   2   6   8     2798.51     2685.51    122.93 o 
   3   6   8     2072.63     2106.32     64.43 o 
   4   6   8      468.21      434.46     53.88 o 
 -10   7   8       94.06       98.21     22.08 o 
  -9   7   8        0.65       19.73     18.48 o 
  -8   7   8      120.40      132.44     21.38 o 
  -7   7   8       34.37       14.56     18.31 o 
  -6   7   8      314.32      311.11     24.12 o 
  -5   7   8       55.77       74.25     13.48 o 
  -4   7   8      387.75      415.35     41.10 o 
  -3   7   8       49.28       46.39     16.72 o 
  -2   7   8        3.89        0.45     15.90 o 
  -1   7   8      294.74      298.58     20.87 o 
   0   7   8      262.40      267.08     20.95 o 
   1   7   8       10.60       15.63     22.22 o 
   2   7   8      102.75      130.81     22.83 o 
   3   7   8       59.16      109.46     23.86 o 
 -10   8   8     1030.80      992.82     48.55 o 
  -9   8   8     1475.26     1517.88     56.34 o 
  -8   8   8     1734.31     1753.90     58.58 o 
  -7   8   8     1020.14      951.89     47.51 o 
  -6   8   8     1364.66     1410.40     48.87 o 
  -5   8   8     3114.96     3050.98     62.16 o 
  -4   8   8     6819.17     6967.96    203.84 o 
  -3   8   8     6028.82     5990.18    155.82 o 
  -2   8   8     2883.76     2834.96    110.45 o 
  -1   8   8     2432.87     2350.63     66.08 o 
   0   8   8     2219.10     2209.94     55.76 o 
   1   8   8     1599.22     1563.22     48.52 o 
   2   8   8     1999.99     2075.12     64.25 o 
   3   8   8      897.49      871.04     58.26 o 
 -10   9   8      157.80      117.76     25.16 o 
  -9   9   8       47.34       75.17     22.11 o 
  -8   9   8        0.70      -22.34     22.34 o 
  -7   9   8       59.79       80.53     21.02 o 
  -6   9   8       84.98       76.53     20.17 o 
  -5   9   8       19.74       33.60     18.22 o 
  -4   9   8        2.28       -4.60     16.14 o 
  -3   9   8       37.02       10.81     31.02 o 
  -2   9   8       37.80       48.34     35.54 o 
  -1   9   8        0.41      -12.93     16.13 o 
   0   9   8        4.34        3.91     15.61 o 
   1   9   8       14.06       17.62     18.39 o 
   2   9   8       41.40       33.21     20.27 o 
  -9  10   8      849.43      983.80     71.58 o 
  -8  10   8      997.47      966.03    106.55 o 
  -7  10   8     1950.38     1920.32     63.61 o 
  -6  10   8     2323.21     2392.89     71.91 o 
  -5  10   8     1177.10     1190.76     75.30 o 
  -4  10   8     2017.84     2070.63     83.08 o 
  -3  10   8     2764.39     3131.14    182.36 o 
  -2  10   8     1664.00     1587.60    129.29 o 
  -1  10   8     2459.97     2358.31     87.39 o 
   0  10   8     1560.41     1581.29    126.23 o 
   1  10   8      955.04      985.79     57.03 o 
  -9  11   8        9.56        2.57     34.81 o 
  -8  11   8       32.97       37.41     28.75 o 
  -7  11   8       20.50       29.28     21.57 o 
  -6  11   8        0.71       29.58     20.31 o 
  -5  11   8       34.43       42.80     21.93 o 
  -4  11   8       49.49       29.49     23.95 o 
  -3  11   8       94.36      228.08     65.06 o 
  -2  11   8        7.08      -42.10     42.10 o 
  -1  11   8      216.10      221.26     67.13 o 
   0  11   8        0.29       12.08     48.86 o 
  -8  12   8      569.96      563.17     48.30 o 
  -7  12   8      644.16      696.80     43.20 o 
  -6  12   8      701.47      707.45     60.20 o 
  -5  12   8     1061.47     1109.92     51.57 o 
  -4  12   8     2210.85     2221.63    152.06 o 
  -3  12   8     1827.77     2000.94    151.58 o 
  -2  12   8      938.27     1017.21    107.37 o 
  -6  13   8        4.30       -3.27     24.62 o 
  -5  13   8        0.33       -6.44     34.88 o 
  -4  13   8       17.74      -46.20     46.20 o 
  -1 -13   9      385.20      429.39     47.82 o 
   0 -13   9      739.05      774.27     58.44 o 
   1 -13   9      823.97      827.75     61.65 o 
   2 -13   9      518.05      559.74     50.94 o 
   3 -13   9     1120.74     1171.11     73.64 o 
  -2 -12   9       13.07       26.56     22.46 o 
  -1 -12   9       44.51       86.56     22.46 o 
   0 -12   9       52.92       35.47     27.18 o 
   1 -12   9        5.33        5.71     26.83 o 
   2 -12   9      123.07      128.52     32.51 o 
   3 -12   9       10.86       12.83     27.96 o 
   4 -12   9       96.86      107.08     35.96 o 
   5 -12   9       24.18       17.67     34.77 o 
  -4 -11   9     1126.75     1130.07     42.35 o 
  -3 -11   9     1499.01     1592.10    107.35 o 
  -2 -11   9     1017.83     1070.62     49.01 o 
  -1 -11   9      603.04      635.11     38.59 o 
   0 -11   9     1150.75     1202.20     50.35 o 
   1 -11   9     1256.62     1307.73     71.33 o 
   2 -11   9     1169.73     1255.57     68.81 o 
   3 -11   9     1146.59     1137.79     70.51 o 
   4 -11   9      953.69      895.92     66.97 o 
   5 -11   9      530.55      678.85     62.91 o 
  -5 -10   9        3.50       -1.17     21.91 o 
  -4 -10   9       49.64       44.74     20.99 o 
  -3 -10   9       24.63        9.67     24.13 o 
  -2 -10   9       10.13       19.20     17.91 o 
  -1 -10   9       17.07       14.65     17.14 o 
   0 -10   9       52.86       71.26     18.67 o 
   1 -10   9       89.88       66.81     24.87 o 
   2 -10   9       35.18       33.20     25.26 o 
   3 -10   9        4.19       26.96     26.92 o 
   4 -10   9       34.45       42.19     30.80 o 
   5 -10   9        0.20       27.74     34.03 o 
   6 -10   9        9.77      -16.71     35.73 o 
  -6  -9   9      867.29      915.61     69.96 o 
  -5  -9   9     1155.09     1230.93     57.68 o 
  -4  -9   9     1031.94     1061.51     46.68 o 
  -3  -9   9     2050.79     2088.81     65.32 o 
  -2  -9   9     2388.21     2422.28     71.25 o 
  -1  -9   9     1166.52     1098.29     44.02 o 
   0  -9   9     1971.04     1929.74     61.49 o 
   1  -9   9     2409.06     2294.51     69.03 o 
   2  -9   9     1183.23     1228.63     67.96 o 
   3  -9   9     2556.38     2271.57    101.80 o 
   4  -9   9     1524.44     1427.97     82.56 o 
   5  -9   9      605.06      674.85     60.96 o 
   6  -9   9      527.43      728.52     67.28 o 
  -6  -8   9        8.84      -15.03     18.44 o 
  -5  -8   9       98.90       90.81     30.76 o 
  -4  -8   9       89.43       74.72     18.47 o 
  -3  -8   9       91.21       98.36     18.95 o 
  -2  -8   9        1.51       14.52     14.81 o 
  -1  -8   9      493.32      451.78     61.90 o 
   0  -8   9       58.27       44.50     15.56 o 
   1  -8   9       78.78       99.82     16.98 o 
   2  -8   9      300.47      272.66     33.67 o 
   3  -8   9       42.89       70.94     28.62 o 
   4  -8   9      207.79      189.62     37.37 o 
   5  -8   9       96.98      105.47     38.31 o 
   6  -8   9       20.59      -10.38     35.47 o 
  -7  -7   9      564.15      522.42     36.93 o 
  -6  -7   9      902.14      822.92     60.62 o 
  -5  -7   9     2241.56     2353.97    103.39 o 
  -4  -7   9     3590.75     3444.50     89.64 o 
  -3  -7   9     4659.75     4714.99    113.14 o 
  -2  -7   9     3557.53     3495.96     88.84 o 
  -1  -7   9     1393.70     1375.45     47.09 o 
   0  -7   9     3202.37     3125.06    134.41 o 
   1  -7   9     3409.13     3477.88     87.78 o 
   2  -7   9     2234.78     2134.39     70.74 o 
   3  -7   9     2079.26     2138.78     98.44 o 
   4  -7   9     1992.55     1956.35     98.29 o 
   5  -7   9     1049.12     1284.67     82.49 o 
   6  -7   9      845.94      776.95     71.32 o 
  -7  -6   9        2.77        5.09     22.01 o 
  -6  -6   9       49.74       74.08     27.53 o 
  -5  -6   9      168.08      129.06     30.38 o 
  -4  -6   9       67.35       86.48     25.50 o 
  -3  -6   9       11.73       14.88     13.07 o 
  -2  -6   9       48.24       61.39     14.14 o 
  -1  -6   9      254.54      243.23     20.42 o 
   0  -6   9       49.60       63.90     14.81 o 
   1  -6   9       12.77        7.55     19.89 o 
   2  -6   9        2.52        3.23     13.61 o 
   3  -6   9        0.05      -12.52     23.38 o 
   4  -6   9      158.52      244.20     40.50 o 
   5  -6   9       49.61       88.22     36.26 o 
   6  -6   9       47.73      112.61     41.32 o 
   7  -6   9       43.75       51.79     42.84 o 
  -8  -5   9     1487.59     1413.68     55.98 o 
  -7  -5   9     1275.31     1286.58     72.82 o 
  -6  -5   9     2072.58     2085.87     93.21 o 
  -5  -5   9     3498.41     3511.87    131.12 o 
  -4  -5   9     2131.55     2086.24     59.78 o 
  -3  -5   9     6791.37     6531.50    145.54 o 
  -2  -5   9     7697.11     7708.03    168.39 o 
  -1  -5   9     2732.84     2652.74     69.58 o 
   0  -5   9     4331.27     4253.51    100.73 o 
   1  -5   9     4021.94     3956.84    189.59 o 
   2  -5   9     2965.83     2836.82    107.70 o 
   3  -5   9     4314.84     4405.46    163.03 o 
   4  -5   9     1575.79     1651.96     89.36 o 
   5  -5   9     1267.46     1247.28     83.29 o 
   6  -5   9      657.09      691.98     68.18 o 
   7  -5   9      636.87      813.88     77.04 o 
  -8  -4   9        7.06       -3.99     17.69 o 
  -7  -4   9       34.59       34.42     25.30 o 
  -6  -4   9       98.49      108.61     25.48 o 
  -5  -4   9       38.17       12.65     18.46 o 
  -4  -4   9       78.71       64.97     13.54 o 
  -3  -4   9      261.91      251.34     27.82 o 
  -2  -4   9      135.80      117.84     45.81 o 
  -1  -4   9      966.90      930.35     65.99 o 
   0  -4   9     1336.31     1237.27     42.11 o 
   1  -4   9      859.47      872.32     37.05 o 
   2  -4   9      569.95      642.50     34.53 o 
   3  -4   9       38.92       25.61     25.26 o 
   4  -4   9      394.91      350.57     45.91 o 
   5  -4   9       63.73       70.51     36.87 o 
   6  -4   9       16.27        1.61     34.38 o 
  -9  -3   9     1054.51     1076.88     41.53 o 
  -8  -3   9     1105.13     1065.25     70.02 o 
  -7  -3   9      827.53      843.81     54.01 o 
  -6  -3   9     2762.58     2684.62    104.84 o 
  -5  -3   9     4864.88     4922.87    165.15 o 
  -4  -3   9     6455.77     6374.39    140.71 o 
  -3  -3   9    10612.59    10029.60    510.21 o 
  -2  -3   9     7979.31     7937.30    143.37 o 
  -1  -3   9     4275.78     4030.94    193.13 o 
   0  -3   9     4649.93     4725.75    112.05 o 
   1  -3   9     4889.15     4754.20    115.36 o 
   2  -3   9     5650.71     5796.27    150.86 o 
   3  -3   9     1812.06     1946.78     64.70 o 
   4  -3   9     2185.94     2181.01    106.90 o 
   5  -3   9     2251.55     2271.51    117.45 o 
   6  -3   9      565.68      554.77     65.80 o 
  -9  -2   9      181.22      184.32     21.02 o 
  -8  -2   9        7.59       29.84     22.12 o 
  -7  -2   9       15.85       34.84     30.60 o 
  -6  -2   9      103.19      129.71     21.32 o 
  -5  -2   9       86.52       63.67     19.33 o 
  -4  -2   9      522.74      522.16     39.54 o 
  -3  -2   9       35.99       50.33      8.69 o 
  -2  -2   9       79.85       77.54     11.42 o 
  -1  -2   9       94.17       73.72     12.12 o 
   0  -2   9      509.81      440.63     38.60 o 
   1  -2   9       75.02       65.42     15.76 o 
   2  -2   9      166.83      168.88     21.23 o 
   3  -2   9       17.34       31.96     18.12 o 
   4  -2   9      230.90      190.73     41.82 o 
   5  -2   9       46.43       70.76     26.32 o 
   6  -2   9        8.36       29.23     27.58 o 
  -9  -1   9     1195.76     1227.20     61.43 o 
  -8  -1   9     2693.24     2819.03     61.70 o 
  -7  -1   9     1933.84     1960.68     54.37 o 
  -6  -1   9     2953.19     3201.59    109.02 o 
  -5  -1   9     5113.97     5199.98    162.61 o 
  -4  -1   9     3958.83     3997.26     78.07 o 
  -3  -1   9    10830.93    11117.21    196.73 o 
  -2  -1   9    13153.32    13348.18    235.54 o 
  -1  -1   9     6539.74     6531.77    192.79 o 
   0  -1   9     5064.62     5116.03    121.62 o 
   1  -1   9     6103.29     6076.39    185.91 o 
   2  -1   9     4209.90     4329.80    113.58 o 
   3  -1   9     3538.15     3399.85     95.91 o 
   4  -1   9     1989.80     2214.44    121.43 o 
   5  -1   9     1338.59     1341.79     63.29 o 
   6  -1   9      440.13      436.83     43.39 o 
 -10   0   9       64.50       41.50     24.21 o 
  -9   0   9      141.35      158.15     14.81 o 
  -8   0   9       63.56       64.39     13.31 o 
  -7   0   9        0.45       -8.29     12.41 o 
  -6   0   9       41.59       30.89     15.97 o 
  -5   0   9       66.12       99.14     18.20 o 
  -4   0   9       64.69       68.48     10.03 o 
  -3   0   9      462.96      480.75     21.71 o 
  -2   0   9        7.36       -2.32      8.83 o 
  -1   0   9      903.62      881.44     37.60 o 
   0   0   9      926.51      921.10     39.05 o 
   1   0   9       69.48       90.15     18.10 o 
   2   0   9      325.02      314.56     26.96 o 
   3   0   9        1.40        9.60     14.89 o 
   4   0   9       61.60       35.37     23.54 o 
   5   0   9       20.77       38.07     27.22 o 
   6   0   9        2.99      -25.74     25.74 o 
 -10   1   9      684.36      756.00     45.66 o 
  -9   1   9     1261.74     1228.03     40.42 o 
  -8   1   9     1756.40     1733.54     61.10 o 
  -7   1   9     1112.18     1128.33     37.87 o 
  -6   1   9     3275.41     3330.21    111.31 o 
  -5   1   9     6282.06     6317.06    147.93 o 
  -4   1   9     8461.59     8661.42    197.39 o 
  -3   1   9    10994.35    11286.32    203.07 o 
  -2   1   9     9258.58     9512.59    186.93 o 
  -1   1   9     6409.95     6783.58    154.30 o 
   0   1   9     5549.35     5891.07    138.90 o 
   1   1   9     4254.72     4408.08    112.57 o 
   2   1   9     6131.81     6103.81    122.58 o 
   3   1   9     2260.91     2274.43     62.45 o 
   4   1   9     1677.39     1729.10     81.89 o 
   5   1   9     1494.95     1615.23     71.47 o 
 -10   2   9       21.41       -3.05     25.87 o 
  -9   2   9      125.23      104.73     20.56 o 
  -8   2   9      105.30      109.24     14.16 o 
  -7   2   9       86.88       78.00     13.29 o 
  -6   2   9      366.52      402.58     30.53 o 
  -5   2   9        0.47      -12.32     12.32 o 
  -4   2   9       13.32        6.00     11.71 o 
  -3   2   9       65.44       51.01      9.33 o 
  -2   2   9       28.81        3.74     10.95 o 
  -1   2   9       32.92       37.05     14.59 o 
   0   2   9     1405.92     1524.49     57.67 o 
   1   2   9       84.01      110.11     20.14 o 
   2   2   9       16.42       -1.46     15.59 o 
   3   2   9        5.38        1.56     16.56 o 
   4   2   9       24.56       45.71     25.04 o 
   5   2   9       60.47       72.47     30.10 o 
 -10   3   9      364.27      379.47     43.89 o 
  -9   3   9     1735.38     1814.17     81.16 o 
  -8   3   9     3995.02     3784.61    130.64 o 
  -7   3   9     1717.93     1617.50     45.98 o 
  -6   3   9     2065.21     2068.48     74.99 o 
  -5   3   9     4236.21     4219.17    106.53 o 
  -4   3   9     4189.95     4302.17    100.73 o 
  -3   3   9     9012.82     9215.69    173.21 o 
  -2   3   9    10086.98    10118.36    527.36 o 
  -1   3   9     8669.27     8975.24    173.31 o 
   0   3   9     4131.68     4120.95    152.36 o 
   1   3   9     3250.07     3176.17     75.45 o 
   2   3   9     4425.73     4333.12     96.73 o 
   3   3   9     2847.75     2876.67     75.09 o 
   4   3   9      999.90      987.34     56.10 o 
   5   3   9     1122.64     1224.53     87.93 o 
 -10   4   9       60.16       92.45     30.50 o 
  -9   4   9       85.72      164.94     32.55 o 
  -8   4   9      454.74      465.44     41.46 o 
  -7   4   9        7.42       10.95     27.03 o 
  -6   4   9      203.99      217.97     26.11 o 
  -5   4   9      194.50      177.15     17.99 o 
  -4   4   9       99.12      127.53     14.37 o 
  -3   4   9      891.65      858.06     32.56 o 
  -2   4   9      272.37      219.76     19.21 o 
  -1   4   9      457.58      450.19     64.97 o 
   0   4   9      843.88      772.81     56.23 o 
   1   4   9       39.93       21.86     15.77 o 
   2   4   9       30.75       26.99     17.64 o 
   3   4   9       15.80        8.15     18.17 o 
   4   4   9        5.24       13.07     20.12 o 
 -10   5   9      643.07      652.16     54.54 o 
  -9   5   9     1332.44     1305.16     72.48 o 
  -8   5   9     1527.05     1412.76     71.67 o 
  -7   5   9     1231.07     1217.05     64.92 o 
  -6   5   9     3212.44     3157.40     82.59 o 
  -5   5   9     4207.14     4156.17     89.28 o 
  -4   5   9     6130.66     6505.26    173.62 o 
  -3   5   9     4983.31     5101.47    198.32 o 
  -2   5   9     5019.16     4772.20    129.91 o 
  -1   5   9     6255.42     6346.08    137.91 o 
   0   5   9     2845.74     2861.39     70.00 o 
   1   5   9     2696.51     2784.48     70.74 o 
   2   5   9     4424.76     4578.17    102.68 o 
   3   5   9     1101.25     1137.86     48.34 o 
   4   5   9     1136.42     1082.61     59.00 o 
 -10   6   9        2.73       -3.40     25.87 o 
  -9   6   9       44.79       21.25     29.27 o 
  -8   6   9      204.02      207.47     34.88 o 
  -7   6   9       90.76       67.33     27.19 o 
  -6   6   9       66.47       76.77     12.22 o 
  -5   6   9       29.85       11.66     11.90 o 
  -4   6   9       58.06       52.53     25.22 o 
  -3   6   9       78.10       78.98     18.85 o 
  -2   6   9       87.21       65.96     30.17 o 
  -1   6   9       29.64       14.96     15.02 o 
   0   6   9      235.76      292.98     38.02 o 
   1   6   9      179.61      184.23     22.43 o 
   2   6   9       83.83       73.94     20.84 o 
   3   6   9       41.58       30.02     28.72 o 
 -10   7   9      513.37      473.68     51.81 o 
  -9   7   9     1628.03     1703.86     85.55 o 
  -8   7   9     2763.16     2656.34    109.05 o 
  -7   7   9     1781.98     1801.71     66.56 o 
  -6   7   9      967.18      995.00     31.18 o 
  -5   7   9     1651.62     1657.72     48.70 o 
  -4   7   9     3188.33     3538.13    139.60 o 
  -3   7   9     4729.48     4438.99    123.80 o 
  -2   7   9     4673.54     4431.61    125.95 o 
  -1   7   9     3898.24     4008.78    103.06 o 
   0   7   9     1954.93     1973.00     52.82 o 
   1   7   9     2035.57     2122.02     85.95 o 
   2   7   9     1669.85     1683.99     58.26 o 
   3   7   9     1374.19     1430.46     56.96 o 
 -10   8   9       66.48       86.30     38.00 o 
  -9   8   9       16.40      -27.70     27.70 o 
  -8   8   9      204.05      119.64     33.70 o 
  -7   8   9       59.08       94.48     21.51 o 
  -6   8   9       28.87       46.76     18.77 o 
  -5   8   9       21.79       17.95     14.32 o 
  -4   8   9      198.88      218.36     25.25 o 
  -3   8   9       67.24       54.54     45.57 o 
  -2   8   9        3.86       -3.99     18.71 o 
  -1   8   9       15.57       21.38     22.60 o 
   0   8   9       18.88       21.81     16.65 o 
   1   8   9       28.09       15.45     17.53 o 
   2   8   9        2.23        8.07     21.23 o 
  -9   9   9      647.60      596.27     55.28 o 
  -8   9   9     1080.32     1061.10     69.14 o 
  -7   9   9     1550.38     1616.73     57.69 o 
  -6   9   9     1738.51     1750.30     60.50 o 
  -5   9   9     1714.69     1640.05     58.36 o 
  -4   9   9     2778.89     2784.10     89.95 o 
  -3   9   9     1719.82     1765.34    120.39 o 
  -2   9   9     1650.95     1569.09     67.12 o 
  -1   9   9     2546.12     2777.10    170.01 o 
   0   9   9     1668.62     1660.59     58.61 o 
   1   9   9      911.51      854.55     38.60 o 
  -9  10   9        0.87       -7.90     31.54 o 
  -8  10   9      125.80       98.29     39.12 o 
  -7  10   9      154.73      154.11     26.33 o 
  -6  10   9       66.23       67.47     23.57 o 
  -5  10   9        1.68       -0.94     20.53 o 
  -4  10   9       24.20      -24.95     42.97 o 
  -3  10   9       37.02      -12.92     20.88 o 
  -2  10   9       28.41       41.86     25.55 o 
  -1  10   9       12.35       16.84     27.04 o 
   0  10   9       84.27       96.07     31.38 o 
  -8  11   9     1365.27     1438.54    162.01 o 
  -7  11   9      981.30      945.23     52.88 o 
  -6  11   9      454.25      394.06     35.77 o 
  -5  11   9      706.87      696.45     62.04 o 
  -4  11   9     1555.73     1562.71     70.15 o 
  -3  11   9     1729.71     1785.30    145.41 o 
  -2  11   9     1279.76     1403.78    131.12 o 
  -1  11   9     1299.89     1451.54    127.61 o 
  -7  12   9       12.53       -9.29     23.20 o 
  -6  12   9        3.48       11.60     23.28 o 
  -5  12   9       35.75       28.37     24.55 o 
  -4  12   9       20.34       17.93     57.63 o 
  -3  12   9       10.12        2.22     56.28 o 
   0 -13  10        7.91       18.50     31.63 o 
   1 -13  10        7.62      -23.16     27.61 o 
   2 -13  10        8.70      -11.30     30.19 o 
  -2 -12  10      920.59      932.69     49.56 o 
  -1 -12  10      904.13      896.30     47.23 o 
   0 -12  10      762.33      778.24     60.63 o 
   1 -12  10      674.06      668.48     54.85 o 
   2 -12  10      573.07      605.85     52.13 o 
   3 -12  10     1031.23      921.14     68.33 o 
   4 -12  10      536.23      609.90     59.24 o 
  -3 -11  10        7.47       10.50     21.37 o 
  -2 -11  10       61.69       73.38     22.94 o 
  -1 -11  10        0.41        7.43     20.24 o 
   0 -11  10        7.39        8.29     26.92 o 
   1 -11  10       27.52      -13.61     25.96 o 
   2 -11  10       80.93       65.01     30.41 o 
   3 -11  10       20.85        9.25     29.05 o 
   4 -11  10       10.60       -5.06     33.15 o 
  -4 -10  10      848.51      851.62     93.57 o 
  -3 -10  10     1517.96     1477.79     56.88 o 
  -2 -10  10     1426.08     1328.93     52.78 o 
  -1 -10  10     1029.41      951.03     45.37 o 
   0 -10  10     2093.66     2162.10     69.37 o 
   1 -10  10      781.54      807.24     56.63 o 
   2 -10  10     1151.26     1193.27     71.83 o 
   3 -10  10     2042.64     2005.32     98.61 o 
   4 -10  10      778.55      829.06     68.03 o 
   5 -10  10      452.04      523.60     58.27 o 
  -5  -9  10       64.17       63.18     35.21 o 
  -4  -9  10        1.19       21.96     19.16 o 
  -3  -9  10       30.83       40.58     19.11 o 
  -2  -9  10       33.69       46.88     18.55 o 
  -1  -9  10        7.37       -5.48     16.74 o 
   0  -9  10      268.78      281.42     25.98 o 
   1  -9  10        9.12        1.85     16.59 o 
   2  -9  10       49.98       64.00     27.75 o 
   3  -9  10       85.62       57.68     29.06 o 
   4  -9  10      144.77       60.62     34.74 o 
   5  -9  10        5.41       14.09     33.15 o 
  -6  -8  10      467.15      463.09     52.85 o 
  -5  -8  10      680.99      687.85     58.74 o 
  -4  -8  10     1603.28     1535.85     55.31 o 
  -3  -8  10     3670.62     3732.09     98.13 o 
  -2  -8  10     2736.12     2538.24     73.91 o 
  -1  -8  10     2575.69     2543.83     73.74 o 
   0  -8  10     2431.53     2361.31    104.31 o 
   1  -8  10     1577.05     1640.15     55.11 o 
   2  -8  10     1580.30     1517.68     78.83 o 
   3  -8  10     2355.81     2180.81    104.19 o 
   4  -8  10     1170.31     1255.86     80.50 o 
   5  -8  10      922.23     1076.34     78.12 o 
   6  -8  10      471.38      408.40     58.44 o 
  -7  -7  10        4.99       16.64     21.21 o 
  -6  -7  10       17.10       16.23     26.96 o 
  -5  -7  10       36.63       36.65     28.05 o 
  -4  -7  10        2.02        0.42     15.99 o 
  -3  -7  10       85.90       83.12     17.66 o 
  -2  -7  10       23.82       15.38     23.58 o 
  -1  -7  10       89.20       67.08     16.99 o 
   0  -7  10        8.52       -0.94     13.49 o 
   1  -7  10        1.24       -8.40     19.39 o 
   2  -7  10       18.12       37.82     24.91 o 
   3  -7  10        2.25      -20.07     23.86 o 
   4  -7  10      144.29      159.29     39.23 o 
   5  -7  10       59.53       52.09     37.91 o 
   6  -7  10        6.61        1.22     40.79 o 
  -7  -6  10      887.89      766.88     61.66 o 
  -6  -6  10     1886.51     2050.41     97.87 o 
  -5  -6  10     1508.30     1478.13     78.94 o 
  -4  -6  10     1549.75     1455.49     50.06 o 
  -3  -6  10     4312.52     4278.79    139.45 o 
  -2  -6  10     4110.00     3961.72     99.07 o 
  -1  -6  10     3233.28     3202.78    165.23 o 
   0  -6  10     5268.13     5017.39    118.59 o 
   1  -6  10     2060.90     2092.13     63.95 o 
   2  -6  10     2441.04     2505.81     75.05 o 
   3  -6  10     2867.01     2692.51    117.82 o 
   4  -6  10     2027.34     2007.47    102.36 o 
   5  -6  10      936.06      990.97     78.56 o 
   6  -6  10      581.56      619.04     67.51 o 
  -8  -5  10       22.06       24.65     20.91 o 
  -7  -5  10      104.24       91.37     31.29 o 
  -6  -5  10       29.30       29.19     25.09 o 
  -5  -5  10      160.20      103.79     27.58 o 
  -4  -5  10       35.50       30.51     14.20 o 
  -3  -5  10      370.36      350.39     52.59 o 
  -2  -5  10       93.92      109.80     21.75 o 
  -1  -5  10      334.86      347.89     22.60 o 
   0  -5  10      473.38      390.82     25.13 o 
   1  -5  10       13.09       13.22     21.94 o 
   2  -5  10      403.02      388.36     28.95 o 
   3  -5  10      220.71      204.30     37.94 o 
   4  -5  10      221.31      222.41     41.69 o 
   5  -5  10       32.55       27.35     33.72 o 
   6  -5  10        0.62      -17.84     35.90 o 
  -8  -4  10     1023.17      949.73     45.95 o 
  -7  -4  10      928.10      836.60     58.31 o 
  -6  -4  10     1043.33     1098.31     64.73 o 
  -5  -4  10     1332.79     1293.83     68.93 o 
  -4  -4  10     3357.33     3360.55     85.20 o 
  -3  -4  10     8317.23     7738.27    296.56 o 
  -2  -4  10     5605.25     5582.74    126.54 o 
  -1  -4  10     4361.81     4304.29    103.38 o 
   0  -4  10     4878.42     5055.57    120.71 o 
   1  -4  10     4525.22     4141.32    105.42 o 
   2  -4  10     2433.89     2261.24     76.95 o 
   3  -4  10     2936.51     2625.41    116.55 o 
   4  -4  10     2464.39     2552.40    121.89 o 
   5  -4  10     1231.45     1240.86     88.96 o 
   6  -4  10      462.22      465.66     64.69 o 
  -9  -3  10       43.94       48.48     19.46 o 
  -8  -3  10       41.51       51.13     25.57 o 
  -7  -3  10      149.03      112.90     27.76 o 
  -6  -3  10      112.93      155.84     28.32 o 
  -5  -3  10       84.15       76.84     23.30 o 
  -4  -3  10        5.01       12.90     11.57 o 
  -3  -3  10      171.56      171.51     39.29 o 
  -2  -3  10       28.42       20.06     12.26 o 
  -1  -3  10       18.92       40.10     11.84 o 
   0  -3  10       14.15       19.54     14.47 o 
   1  -3  10       67.38       77.56     17.79 o 
   2  -3  10      197.12      212.62     23.92 o 
   3  -3  10       38.44       48.24     20.45 o 
   4  -3  10      122.47      176.30     41.15 o 
   5  -3  10        4.96      -12.74     34.64 o 
   6  -3  10        0.07      -13.78     38.78 o 
  -9  -2  10      605.68      651.93     31.45 o 
  -8  -2  10     1286.89     1270.18     64.15 o 
  -7  -2  10     1554.23     1534.75     67.07 o 
  -6  -2  10     3536.98     3906.98    133.36 o 
  -5  -2  10     1975.33     1895.48     75.22 o 
  -4  -2  10     1568.10     1690.51     49.78 o 
  -3  -2  10     7096.20     7210.12    133.39 o 
  -2  -2  10     7653.10     7547.69    141.44 o 
  -1  -2  10     5753.50     5950.20    118.09 o 
   0  -2  10     7763.66     7852.56    176.83 o 
   1  -2  10     2896.21     2894.88     82.17 o 
   2  -2  10     3684.64     3879.08    103.81 o 
   3  -2  10     3671.83     3806.87    106.29 o 
   4  -2  10     2441.21     2285.65    116.03 o 
   5  -2  10     1217.50     1193.17     90.05 o 
   6  -2  10      606.00      440.05     65.28 o 
  -9  -1  10       51.84       34.49     15.36 o 
  -8  -1  10      110.15      111.01     17.48 o 
  -7  -1  10      217.48      230.15     19.46 o 
  -6  -1  10       46.06       22.60     16.88 o 
  -5  -1  10       11.45       21.55     16.66 o 
  -4  -1  10        6.79       16.06      9.42 o 
  -3  -1  10      191.09      196.63     15.59 o 
  -2  -1  10      625.97      561.79     25.51 o 
  -1  -1  10      658.01      700.82     34.92 o 
   0  -1  10     1542.53     1583.43     96.03 o 
   1  -1  10       27.97       35.80     16.86 o 
   2  -1  10      338.78      337.71     29.39 o 
   3  -1  10       16.92       -4.40     19.45 o 
   4  -1  10      117.14      156.75     44.64 o 
   5  -1  10       29.96       12.74     39.31 o 
 -10   0  10      534.22      575.92     42.48 o 
  -9   0  10     1579.48     1680.78     40.17 o 
  -8   0  10     1470.53     1481.22     41.55 o 
  -7   0  10     1086.32     1021.98     37.93 o 
  -6   0  10     2079.09     2101.59     80.85 o 
  -5   0  10     2019.59     2043.97     80.22 o 
  -4   0  10     3702.14     3783.28     97.71 o 
  -3   0  10     8690.45     8718.52    161.96 o 
  -2   0  10     6456.37     6325.18    210.47 o 
  -1   0  10     6441.13     6610.51    152.46 o 
   0   0  10     4264.68     4741.90    164.31 o 
   1   0  10     5430.74     5612.77    137.90 o 
   2   0  10     4090.31     4149.64    111.77 o 
   3   0  10     1884.35     1990.43     71.56 o 
   4   0  10     2304.85     2338.99     85.59 o 
   5   0  10     1793.89     1853.82     79.11 o 
 -10   1  10        5.34       10.30     27.09 o 
  -9   1  10       53.23      104.49     29.93 o 
  -8   1  10      175.00      205.33     32.25 o 
  -7   1  10       97.11      107.48     26.31 o 
  -6   1  10      234.90      230.65     25.93 o 
  -5   1  10       27.37       36.91     13.71 o 
  -4   1  10      253.50      257.37     21.26 o 
  -3   1  10       57.83       57.99     12.84 o 
  -2   1  10      467.54      475.61     25.51 o 
  -1   1  10       96.98       81.88     24.20 o 
   0   1  10        6.06       13.34     16.57 o 
   1   1  10       39.24       47.60     19.03 o 
   2   1  10      475.86      461.48     34.33 o 
   3   1  10       83.48       63.50     24.08 o 
   4   1  10       29.85       35.96     27.35 o 
   5   1  10        0.03       -8.13     27.72 o 
 -10   2  10      352.09      351.86     42.27 o 
  -9   2  10     1324.68     1295.80     69.72 o 
  -8   2  10     1949.94     1935.13     54.77 o 
  -7   2  10     2019.12     1990.39     90.56 o 
  -6   2  10     4286.07     4075.95    133.79 o 
  -5   2  10     1939.70     1971.42     61.12 o 
  -4   2  10     1401.62     1420.30     51.32 o 
  -3   2  10     4988.94     5198.93    184.29 o 
  -2   2  10     8063.27     7989.32    397.26 o 
  -1   2  10     5714.20     6253.67    128.75 o 
   0   2  10     4422.03     4759.85    121.02 o 
   1   2  10     3573.25     3436.96    164.09 o 
   2   2  10     3427.83     3403.33    134.42 o 
   3   2  10     2031.05     1987.52     61.54 o 
   4   2  10     2396.52     2238.49     87.56 o 
   5   2  10      997.05     1072.65     88.27 o 
 -10   3  10        1.33        5.54     27.96 o 
  -9   3  10       37.76       34.73     26.09 o 
  -8   3  10      107.59      107.44     28.19 o 
  -7   3  10       96.47       72.09     14.79 o 
  -6   3  10       14.30       32.99     13.82 o 
  -5   3  10      172.67      142.09     18.31 o 
  -4   3  10       36.28       38.89     21.07 o 
  -3   3  10      347.13      295.79     76.71 o 
  -2   3  10      462.04      443.40     25.40 o 
  -1   3  10      357.93      356.13     24.70 o 
   0   3  10      431.19      415.51     63.83 o 
   1   3  10        0.56       -4.86     17.66 o 
   2   3  10      112.87      104.93     20.55 o 
   3   3  10        3.88       -3.84     19.37 o 
   4   3  10        1.53      -14.98     27.02 o 
 -10   4  10      735.08      618.65     54.29 o 
  -9   4  10     1890.60     1976.45     91.19 o 
  -8   4  10     1594.94     1566.16     78.78 o 
  -7   4  10     1480.54     1503.40     69.72 o 
  -6   4  10     2180.67     2057.49     62.77 o 
  -5   4  10     2242.42     2231.32     87.28 o 
  -4   4  10     2998.63     3013.94    123.24 o 
  -3   4  10     4751.61     4464.34    122.66 o 
  -2   4  10     4702.30     4606.20    101.82 o 
  -1   4  10     4183.12     4373.81     99.22 o 
   0   4  10     2431.21     2355.79     91.73 o 
   1   4  10     3842.81     3793.93     92.59 o 
   2   4  10     2268.09     2364.13    106.82 o 
   3   4  10     1346.21     1309.45     92.97 o 
   4   4  10     1482.07     1514.10     74.31 o 
 -10   5  10        0.36      -26.00     26.00 o 
  -9   5  10        2.58       10.21     25.91 o 
  -8   5  10      172.81      264.32     37.58 o 
  -7   5  10       79.30       60.69     12.49 o 
  -6   5  10       67.95       60.14     15.31 o 
  -5   5  10       28.27       37.75     13.31 o 
  -4   5  10       23.21       25.87     13.66 o 
  -3   5  10       14.51      -13.26     13.26 o 
  -2   5  10      332.80      342.39     25.30 o 
  -1   5  10       79.43      106.45     19.22 o 
   0   5  10        0.27       25.56     19.65 o 
   1   5  10      101.96      110.91     21.19 o 
   2   5  10       77.68       84.53     21.90 o 
   3   5  10       78.06       64.85     23.40 o 
 -10   6  10      364.66      346.28     45.63 o 
  -9   6  10     1316.19     1300.70     77.29 o 
  -8   6  10     2373.95     2352.52    103.52 o 
  -7   6  10     2220.35     2273.59     77.81 o 
  -6   6  10     2738.71     2764.96     67.22 o 
  -5   6  10     1590.22     1644.81     48.88 o 
  -4   6  10     1347.21     1278.47     88.21 o 
  -3   6  10     2194.48     1922.50     69.97 o 
  -2   6  10     3942.81     4203.97    152.13 o 
  -1   6  10     3640.95     3641.11     98.11 o 
   0   6  10     2228.12     2266.56     67.53 o 
   1   6  10     1378.32     1458.42     53.05 o 
   2   6  10     1842.51     1727.86     60.74 o 
   3   6  10     1200.69     1081.33     66.70 o 
 -10   7  10       22.31       15.09     31.98 o 
  -9   7  10        1.69       20.94     32.24 o 
  -8   7  10      186.85      171.49     39.37 o 
  -7   7  10       15.22       44.47     23.49 o 
  -6   7  10       11.40       -8.36     12.24 o 
  -5   7  10      322.42      302.08     22.91 o 
  -4   7  10        0.64        1.82     14.54 o 
  -3   7  10       18.13       14.05     18.90 o 
  -2   7  10      289.56      346.53     89.77 o 
  -1   7  10       13.73       26.72     23.09 o 
   0   7  10      123.30       99.59     19.34 o 
   1   7  10        4.02       -7.28     18.83 o 
   2   7  10        7.86        9.83     25.72 o 
  -9   8  10     1299.44     1256.80     78.81 o 
  -8   8  10     1333.80     1279.14     77.99 o 
  -7   8  10     1213.01     1161.94     58.38 o 
  -6   8  10     1426.56     1390.44     39.64 o 
  -5   8  10     2079.75     2125.26     62.38 o 
  -4   8  10     2126.75     2203.99    131.55 o 
  -3   8  10     1489.02     1464.29     63.77 o 
  -2   8  10     1998.35     1842.41    135.38 o 
  -1   8  10     2273.05     2362.61    246.47 o 
   0   8  10      834.51      841.69     37.59 o 
   1   8  10     1396.55     1522.57     52.50 o 
  -9   9  10        1.84      -30.27     30.27 o 
  -8   9  10      117.43      158.49     39.19 o 
  -7   9  10        4.87       -9.55     20.71 o 
  -6   9  10       19.12       16.32     21.38 o 
  -5   9  10       31.54       16.09     17.09 o 
  -4   9  10       39.39       65.57     20.16 o 
  -3   9  10        0.02      -19.37     21.10 o 
  -2   9  10      176.24      188.59     56.91 o 
  -1   9  10       53.27       66.23     28.63 o 
   0   9  10       13.13       31.27     23.07 o 
  -8  10  10     1501.08     1568.28     74.23 o 
  -7  10  10     1548.08     1578.57     94.12 o 
  -6  10  10     1246.43     1198.19     53.65 o 
  -5  10  10      880.50      922.58     48.27 o 
  -4  10  10      879.22      863.04     59.37 o 
  -3  10  10      906.84      947.21     55.15 o 
  -2  10  10     1674.96     1698.32     98.59 o 
  -1  10  10     1302.43     1234.57     65.36 o 
  -8  11  10       62.63       -8.25     30.12 o 
  -7  11  10        1.96      -13.78     23.98 o 
  -6  11  10        0.20       32.27     25.62 o 
  -5  11  10       40.72       24.92     28.99 o 
  -4  11  10        1.60       -3.09     27.45 o 
  -3  11  10       15.60       35.86     56.58 o 
  -2  11  10        6.35       23.86     52.70 o 
  -5  12  10     1011.85     1072.26    108.96 o 
  -1 -12  11        5.41       30.68     24.06 o 
   0 -12  11       65.15       79.98     33.55 o 
   1 -12  11        0.08       17.71     30.62 o 
   2 -12  11        3.19       -7.33     29.01 o 
  -3 -11  11      913.28      931.29     50.34 o 
  -2 -11  11      835.19      838.98     46.46 o 
  -1 -11  11     1287.02     1308.04     72.63 o 
   0 -11  11      989.74      973.73     64.96 o 
   1 -11  11      483.86      455.74     47.75 o 
   2 -11  11      869.97      662.63     58.51 o 
   3 -11  11      932.06      906.15     71.68 o 
  -4 -10  11       10.03       49.56     22.90 o 
  -3 -10  11        8.66       -0.08     19.86 o 
  -2 -10  11       37.44       45.90     27.99 o 
  -1 -10  11       13.17       25.50     20.00 o 
   0 -10  11        9.89      -11.61     41.05 o 
   1 -10  11       73.03       68.24     31.94 o 
   2 -10  11       53.91       67.45     33.25 o 
   3 -10  11       13.79       15.18     31.89 o 
   4 -10  11        9.25        1.79     33.46 o 
  -5  -9  11      405.02      393.26     50.18 o 
  -4  -9  11      635.20      640.91     76.24 o 
  -3  -9  11     1006.37      938.56     45.15 o 
  -2  -9  11     1556.99     1468.80     55.85 o 
  -1  -9  11     2170.84     2123.70     69.49 o 
   0  -9  11     2143.27     2211.72    233.68 o 
   1  -9  11     1002.13     1019.55     65.59 o 
   2  -9  11     1425.35     1256.60     77.58 o 
   3  -9  11     1318.75     1203.52     78.78 o 
   4  -9  11      911.67     1012.68     76.71 o 
   5  -9  11      561.22      568.92     61.78 o 
  -6  -8  11        3.00      -13.61     30.75 o 
  -5  -8  11        1.81       25.48     31.06 o 
  -4  -8  11       31.08       45.14     21.84 o 
  -3  -8  11        0.41      -15.93     15.93 o 
  -2  -8  11       33.66       19.74     17.98 o 
  -1  -8  11       38.16       35.09     17.17 o 
   0  -8  11       37.85       26.84     17.39 o 
   1  -8  11       58.70       22.37     18.29 o 
   2  -8  11       13.11       12.96     28.97 o 
   3  -8  11       35.63       37.83     30.76 o 
   4  -8  11        1.25      -16.40     32.02 o 
   5  -8  11        1.12      -18.93     36.82 o 
  -6  -7  11      859.78      878.72     65.81 o 
  -5  -7  11      843.82      807.19     61.57 o 
  -4  -7  11     1234.78     1120.57     46.65 o 
  -3  -7  11     2409.84     2318.35     73.25 o 
  -2  -7  11     1575.34     1443.29     52.14 o 
  -1  -7  11     3154.60     3268.44     87.41 o 
   0  -7  11     2995.13     3017.07     83.56 o 
   1  -7  11     1135.09     1054.04     45.14 o 
   2  -7  11     1803.02     1928.71     96.95 o 
   3  -7  11     2408.23     2442.44    113.89 o 
   4  -7  11      958.76      993.04     75.50 o 
   5  -7  11     1174.62     1190.72     87.97 o 
  -7  -6  11      165.15      186.44     38.89 o 
  -6  -6  11        8.08       -4.49     26.04 o 
  -5  -6  11       19.24       21.29     25.35 o 
  -4  -6  11        0.03       -1.59     15.29 o 
  -3  -6  11       12.00        6.86     14.84 o 
  -2  -6  11      130.11      132.14     21.62 o 
  -1  -6  11       36.59       43.78     16.41 o 
   0  -6  11       18.36       29.49     20.48 o 
   1  -6  11      172.56      161.82     27.93 o 
   2  -6  11      272.76      304.00     38.33 o 
   3  -6  11        6.07       20.81     32.33 o 
   4  -6  11       14.96        1.13     31.89 o 
   5  -6  11       15.04       63.82     39.96 o 
  -8  -5  11      938.09      984.31     69.10 o 
  -7  -5  11     1257.10     1272.87     76.31 o 
  -6  -5  11     1140.03     1058.32     65.96 o 
  -5  -5  11      542.06      524.72     46.23 o 
  -4  -5  11     1312.48     1210.55     84.84 o 
  -3  -5  11     2415.44     2259.44     65.21 o 
  -2  -5  11     2726.68     2682.00     73.15 o 
  -1  -5  11     4674.08     4585.32    112.19 o 
   0  -5  11     4807.78     4549.39    113.32 o 
   1  -5  11     1655.62     1585.49     56.89 o 
   2  -5  11     2378.05     2289.77     73.18 o 
   3  -5  11     2210.00     2038.93    105.11 o 
   4  -5  11     1733.79     1777.65    101.46 o 
   5  -5  11      931.88     1027.95     84.54 o 
  -8  -4  11        3.04      -24.21     24.21 o 
  -7  -4  11      115.98      112.54     30.46 o 
  -6  -4  11       35.47       44.11     25.61 o 
  -5  -4  11       89.51      104.59     26.57 o 
  -4  -4  11       32.32       23.99     14.35 o 
  -3  -4  11        2.44        4.20     12.71 o 
  -2  -4  11        0.20        2.13     12.76 o 
  -1  -4  11        1.06       -7.21     13.56 o 
   0  -4  11        0.03      -18.34     18.34 o 
   1  -4  11        7.20      -14.27     14.71 o 
   2  -4  11      258.81      327.16     28.84 o 
   3  -4  11       27.81      -21.12     26.87 o 
   4  -4  11        0.11      -31.50     31.50 o 
   5  -4  11       44.97       27.97     39.61 o 
  -8  -3  11      589.00      575.65     47.06 o 
  -7  -3  11     1336.15     1209.91     65.04 o 
  -6  -3  11     2594.67     2790.33    106.88 o 
  -5  -3  11     1452.90     1544.66     70.05 o 
  -4  -3  11     1838.36     1863.12     84.61 o 
  -3  -3  11     3455.59     3358.62     85.38 o 
  -2  -3  11     2035.54     2070.88     87.14 o 
  -1  -3  11     4957.19     4836.14    165.71 o 
   0  -3  11     4467.39     4471.53    113.20 o 
   1  -3  11     2369.70     2349.84     73.03 o 
   2  -3  11     2565.65     2557.29    126.88 o 
   3  -3  11     2511.01     2567.17    122.57 o 
   4  -3  11     1817.70     1944.26    109.95 o 
   5  -3  11     1413.95     1338.68     96.39 o 
  -9  -2  11       23.71       16.33     16.70 o 
  -8  -2  11       29.91       24.17     22.42 o 
  -7  -2  11      260.53      273.73     31.02 o 
  -6  -2  11       90.22       90.41     23.08 o 
  -5  -2  11       27.62       23.47     19.02 o 
  -4  -2  11       47.45       33.83     14.33 o 
  -3  -2  11      167.92      164.33     18.30 o 
  -2  -2  11      463.21      434.81     28.52 o 
  -1  -2  11        2.81       -9.19     12.53 o 
   0  -2  11      229.10      206.67     33.71 o 
   1  -2  11      166.74      135.47     22.22 o 
   2  -2  11      640.85      673.59     64.76 o 
   3  -2  11       20.02       22.07     34.16 o 
   4  -2  11        1.63       45.46     39.39 o 
   5  -2  11       20.96       42.71     43.28 o 
  -9  -1  11     1219.69     1413.88     55.13 o 
  -8  -1  11     1610.14     1533.08     53.74 o 
  -7  -1  11     2328.18     2346.34     65.53 o 
  -6  -1  11     2217.20     1969.72     80.95 o 
  -5  -1  11      653.49      714.83     45.91 o 
  -4  -1  11     2040.12     2155.14     64.54 o 
  -3  -1  11     3961.06     4057.71     96.98 o 
  -2  -1  11     3457.71     3426.51    115.81 o 
  -1  -1  11     4384.07     4663.91    144.67 o 
   0  -1  11     4782.37     4939.18    183.13 o 
   1  -1  11     3118.97     3227.91     92.21 o 
   2  -1  11     1991.95     2006.31     70.08 o 
   3  -1  11     1891.49     2024.25     76.85 o 
   4  -1  11     2534.44     2470.86    129.98 o 
   5  -1  11      831.24      740.70     76.03 o 
  -9   0  11       15.52       29.95     16.57 o 
  -8   0  11        7.10        7.80     15.03 o 
  -7   0  11       92.48       80.88     17.26 o 
  -6   0  11      168.70      121.52     23.92 o 
  -5   0  11      145.60      129.07     18.32 o 
  -4   0  11        3.40        5.88     13.44 o 
  -3   0  11       53.62       86.87     20.28 o 
  -2   0  11        0.99        6.37     12.85 o 
  -1   0  11       10.46        3.52     13.42 o 
   0   0  11      208.73      243.54     74.11 o 
   1   0  11        0.45       -2.62     27.74 o 
   2   0  11      205.92      264.53     74.73 o 
   3   0  11        2.64       10.02     23.33 o 
   4   0  11        5.03       14.66     38.26 o 
   5   0  11        7.50       39.44     46.72 o 
 -10   1  11      698.70      766.37     58.52 o 
  -9   1  11      913.46      898.96     60.09 o 
  -8   1  11      877.70      877.42     64.56 o 
  -7   1  11     2787.48     2609.31     96.69 o 
  -6   1  11     4816.94     4899.27    160.53 o 
  -5   1  11     2037.48     2090.06     65.13 o 
  -4   1  11     1796.58     1854.97     91.05 o 
  -3   1  11     3000.68     3118.07    141.36 o 
  -2   1  11     2448.18     2575.98     82.55 o 
  -1   1  11     4119.40     4266.60    162.48 o 
   0   1  11     4088.08     4471.53    117.21 o 
   1   1  11     2472.98     2621.90    155.33 o 
   2   1  11     1706.13     1756.86     67.63 o 
   3   1  11     2034.13     2051.46     76.03 o 
   4   1  11     1653.98     1576.13    105.88 o 
 -10   2  11       13.14      -11.56     28.05 o 
  -9   2  11       44.08       47.69     29.10 o 
  -8   2  11       11.69       23.82     14.41 o 
  -7   2  11       99.74      140.21     23.21 o 
  -6   2  11       63.59       66.10     16.84 o 
  -5   2  11       21.16       28.89     15.39 o 
  -4   2  11       92.12       84.66     18.98 o 
  -3   2  11      366.34      423.15     25.46 o 
  -2   2  11      746.39      721.56     33.79 o 
  -1   2  11        3.02       -0.70     20.83 o 
   0   2  11       90.45      101.88     31.31 o 
   1   2  11       10.03       16.72     20.65 o 
   2   2  11      227.58      168.55     41.47 o 
   3   2  11        0.01      -22.57     22.57 o 
   4   2  11        4.58      -24.54     24.54 o 
 -10   3  11      772.90      766.06     59.45 o 
  -9   3  11     1836.61     1738.34     84.64 o 
  -8   3  11     1947.96     1957.45     56.27 o 
  -7   3  11     2582.80     2567.03     93.16 o 
  -6   3  11     2828.40     2804.95     90.61 o 
  -5   3  11     1371.75     1347.53     75.83 o 
  -4   3  11     2412.07     2397.04     77.26 o 
  -3   3  11     3306.10     3235.85    292.68 o 
  -2   3  11     3089.27     3260.83     80.39 o 
  -1   3  11     2779.69     2848.42     88.24 o 
   0   3  11     2674.15     2789.71     85.78 o 
   1   3  11     2513.96     2517.81     83.57 o 
   2   3  11     1511.58     1379.79     62.10 o 
   3   3  11      961.93      953.23     45.43 o 
 -10   4  11        5.30       14.61     31.63 o 
  -9   4  11       18.06       51.52     29.84 o 
  -8   4  11        9.32        9.38     27.00 o 
  -7   4  11        0.22        8.72     15.70 o 
  -6   4  11      190.81      209.09     21.91 o 
  -5   4  11      193.49      208.96     23.46 o 
  -4   4  11      101.75       96.45     21.01 o 
  -3   4  11        5.10       -0.11     16.28 o 
  -2   4  11       26.77       28.59     15.67 o 
  -1   4  11       16.73       14.73     16.06 o 
   0   4  11      269.55      266.59     30.03 o 
   1   4  11       48.50       51.41     24.01 o 
   2   4  11       83.95       39.72     38.46 o 
   3   4  11        9.11        3.75     21.38 o 
 -10   5  11      632.79      660.28     58.69 o 
  -9   5  11     1134.43     1087.63     71.95 o 
  -8   5  11     1109.88     1106.68     73.66 o 
  -7   5  11     2789.71     2692.57     76.08 o 
  -6   5  11     4725.01     4452.75    117.61 o 
  -5   5  11     2555.47     2537.29     79.74 o 
  -4   5  11     1367.02     1347.11     55.98 o 
  -3   5  11     1752.04     1526.26    181.30 o 
  -2   5  11     2406.96     2412.85    106.85 o 
  -1   5  11     2617.37     2575.51     71.67 o 
   0   5  11     1708.69     1786.60     71.19 o 
   1   5  11     1706.15     1852.45     71.90 o 
   2   5  11      956.47      941.30     45.17 o 
 -10   6  11       17.55       11.52     32.28 o 
  -9   6  11        5.73      -19.37     27.31 o 
  -8   6  11        2.59      -25.52     25.52 o 
  -7   6  11        3.82       -7.26     12.36 o 
  -6   6  11       57.17       74.57     34.66 o 
  -5   6  11        1.24      -15.73     16.24 o 
  -4   6  11      154.12      210.37     27.08 o 
  -3   6  11      205.11      167.25     27.33 o 
  -2   6  11      319.10      304.43     72.16 o 
  -1   6  11        1.69       -0.17     17.51 o 
   0   6  11       31.27       29.48     27.62 o 
   1   6  11        0.69       16.04     24.46 o 
   2   6  11        4.62      -15.50     20.69 o 
  -9   7  11     1582.04     1456.43     87.85 o 
  -8   7  11     1374.26     1436.94     86.67 o 
  -7   7  11     1737.04     1705.59     72.28 o 
  -6   7  11     2211.00     2323.83     63.59 o 
  -5   7  11     1787.80     1648.56     62.36 o 
  -4   7  11     1771.64     1616.71     64.49 o 
  -3   7  11     1844.90     1794.25    125.64 o 
  -2   7  11     2236.42     2198.21     81.51 o 
  -1   7  11     1246.31     1187.54     60.03 o 
   0   7  11     1126.86     1137.02     50.87 o 
   1   7  11     1403.99     1405.27     57.77 o 
  -9   8  11        1.65        7.11     34.72 o 
  -8   8  11        0.94       28.09     34.33 o 
  -7   8  11        8.80       14.37     21.71 o 
  -6   8  11      103.43      123.01     19.67 o 
  -5   8  11       44.65       21.45     20.19 o 
  -4   8  11       92.65      119.54     25.46 o 
  -3   8  11        7.31       -9.68     20.95 o 
  -2   8  11        3.08       -1.93     21.51 o 
  -1   8  11       43.27       25.33     26.78 o 
   0   8  11       71.69      130.71     32.55 o 
  -9   9  11      647.80      686.69     67.82 o 
  -8   9  11      892.57      917.75     72.20 o 
  -7   9  11     1773.74     1863.32     68.30 o 
  -6   9  11     2327.94     2475.17     60.52 o 
  -5   9  11     1768.94     1871.01     73.51 o 
  -4   9  11      922.59      866.47     90.89 o 
  -3   9  11      867.97      871.28     53.86 o 
  -2   9  11     1369.19     1442.11     70.08 o 
  -1   9  11     1183.47     1241.30     80.68 o 
  -8  10  11        5.59      -20.21     26.15 o 
  -7  10  11        4.67       23.10     25.93 o 
  -6  10  11        7.24       -6.27     24.88 o 
  -5  10  11        0.30      -23.42     32.61 o 
  -4  10  11       18.41        0.49     23.82 o 
  -3  10  11       14.37       40.83     26.94 o 
  -2  10  11       41.88       57.31     29.26 o 
  -6  11  11      877.53      839.08     50.24 o 
  -5  11  11     1184.13     1327.55     90.77 o 
  -4  11  11      950.98      913.94    115.51 o 
  -2 -11  12        0.11      -13.64     21.25 o 
  -1 -11  12       61.01       87.64     25.63 o 
   0 -11  12       10.59      -13.09     30.41 o 
   1 -11  12        2.33       47.42     32.37 o 
   2 -11  12        6.07       15.70     33.15 o 
  -3 -10  12      429.88      390.46     68.87 o 
  -2 -10  12      725.58      616.51     46.82 o 
  -1 -10  12     1298.37     1249.86     78.18 o 
   0 -10  12      860.79      875.44     45.94 o 
   1 -10  12      699.95      667.44     58.83 o 
   2 -10  12      979.75      907.04     68.94 o 
   3 -10  12      765.91      727.32     63.69 o 
  -4  -9  12       13.54      -15.59     26.02 o 
  -3  -9  12        1.26       -5.64     18.94 o 
  -2  -9  12       68.67       91.97     22.60 o 
  -1  -9  12        6.72       16.05     20.18 o 
   0  -9  12       19.44       30.32     21.66 o 
   1  -9  12        0.06       13.70     29.27 o 
   2  -9  12        1.36       26.92     31.89 o 
   3  -9  12        1.74      -14.66     32.32 o 
   4  -9  12        1.07      -27.22     34.46 o 
  -5  -8  12      625.21      583.16     58.69 o 
  -4  -8  12      789.82      770.75     42.18 o 
  -3  -8  12      773.13      755.15     79.90 o 
  -2  -8  12      962.17      844.61     42.92 o 
  -1  -8  12     2109.08     2156.41     68.72 o 
   0  -8  12     1658.40     1663.88     59.56 o 
   1  -8  12     1023.27      929.64     84.06 o 
   2  -8  12     1645.20     1583.44     91.39 o 
   3  -8  12      571.23      487.14     54.18 o 
   4  -8  12      629.47      758.08     68.87 o 
  -6  -7  12       18.80       36.30     31.80 o 
  -5  -7  12       43.42        9.64     29.23 o 
  -4  -7  12        5.55       -7.69     17.95 o 
  -3  -7  12       46.45       39.24     22.03 o 
  -2  -7  12        8.11       35.15     17.73 o 
  -1  -7  12      160.02      166.80     22.93 o 
   0  -7  12      138.36      160.21     23.30 o 
   1  -7  12        3.14        5.45     20.37 o 
   2  -7  12       64.88       87.57     34.29 o 
   3  -7  12        0.49       -4.84     33.24 o 
   4  -7  12       43.55       33.64     35.34 o 
  -7  -6  12     1002.85     1109.60     75.10 o 
  -6  -6  12     1379.11     1441.33     83.69 o 
  -5  -6  12     1123.58     1023.51     69.33 o 
  -4  -6  12     1143.52     1095.20     49.05 o 
  -3  -6  12      862.04      883.20     71.08 o 
  -2  -6  12     1059.31     1030.88    107.04 o 
  -1  -6  12     2929.45     2959.72     83.10 o 
   0  -6  12     1835.13     1964.59    136.64 o 
   1  -6  12     1335.60     1320.36     53.90 o 
   2  -6  12     1790.04     1757.63     95.09 o 
   3  -6  12     1415.19     1232.95     84.45 o 
   4  -6  12      909.05      873.42     73.08 o 
  -7  -5  12        3.30       19.72     27.88 o 
  -6  -5  12        0.10       14.09     26.65 o 
  -5  -5  12       45.70       47.86     26.26 o 
  -4  -5  12       56.75       67.19     17.29 o 
  -3  -5  12        0.68        7.69     14.84 o 
  -2  -5  12       22.69        3.71     16.29 o 
  -1  -5  12       49.84       65.51     18.60 o 
   0  -5  12       39.03       18.29     18.65 o 
   1  -5  12       19.32       -9.18     17.60 o 
   2  -5  12        4.61       37.01     20.88 o 
   3  -5  12       11.12      -28.09     28.09 o 
   4  -5  12       56.59       34.73     37.65 o 
   5  -5  12        0.83      -18.89     41.31 o 
  -8  -4  12      697.14      851.26     58.83 o 
  -7  -4  12     1267.01     1429.71     74.38 o 
  -6  -4  12     1588.92     1719.22     80.87 o 
  -5  -4  12     1326.91     1443.59     71.36 o 
  -4  -4  12     2259.06     2263.10     66.62 o 
  -3  -4  12     1498.84     1591.92     53.15 o 
  -2  -4  12     1332.43     1325.14    108.00 o 
  -1  -4  12     3561.64     3409.68     92.81 o 
   0  -4  12     2578.75     2525.84     77.65 o 
   1  -4  12     1450.06     1384.66     55.41 o 
   2  -4  12     2016.05     1921.10    165.58 o 
   3  -4  12     1059.39     1106.39     78.02 o 
   4  -4  12      960.03     1113.05     86.04 o 
  -8  -3  12        4.05       14.74     23.21 o 
  -7  -3  12       23.93       43.93     24.21 o 
  -6  -3  12        3.10      -11.17     20.28 o 
  -5  -3  12       23.68       17.49     20.16 o 
  -4  -3  12        5.17       40.17     15.61 o 
  -3  -3  12       14.36        5.52     14.40 o 
  -2  -3  12        0.79       -3.78     15.25 o 
  -1  -3  12      270.54      288.16     26.20 o 
   0  -3  12      457.74      398.33     30.26 o 
   1  -3  12        6.07        6.30     33.79 o 
   2  -3  12       56.26       16.85     30.37 o 
   3  -3  12        4.79       13.04     33.94 o 
   4  -3  12       46.54       20.72     38.18 o 
  -8  -2  12     1114.67     1106.88     61.88 o 
  -7  -2  12     2679.85     2748.11     75.17 o 
  -6  -2  12     2771.81     2713.07    105.43 o 
  -5  -2  12     2001.68     1763.52     77.98 o 
  -4  -2  12     2658.73     2877.45    111.23 o 
  -3  -2  12     1349.76     1294.00     48.58 o 
  -2  -2  12     1345.10     1430.70     52.81 o 
  -1  -2  12     3760.88     3874.37     94.59 o 
   0  -2  12     2847.83     3049.12     88.41 o 
   1  -2  12     1708.91     1795.09     69.31 o 
   2  -2  12     1572.82     1646.27     63.93 o 
   3  -2  12     1610.39     1527.75     97.48 o 
   4  -2  12     1099.87     1087.72     89.40 o 
  -9  -1  12       57.99       65.66     25.74 o 
  -8  -1  12       37.56       35.62     17.61 o 
  -7  -1  12        6.35       41.40     23.47 o 
  -6  -1  12        0.01      -18.67     18.67 o 
  -5  -1  12       15.88       32.50     21.90 o 
  -4  -1  12       19.36        6.33     19.63 o 
  -3  -1  12       11.27       16.25     12.77 o 
  -2  -1  12        4.64       16.37     13.80 o 
  -1  -1  12       26.14       29.40     17.42 o 
   0  -1  12      276.18      282.71     28.03 o 
   1  -1  12        0.09      -10.10     18.36 o 
   2  -1  12        0.11       -1.80     20.55 o 
   3  -1  12       38.90      -11.30     33.46 o 
   4  -1  12       19.43      -22.38     40.18 o 
  -9   0  12      920.98      933.78     41.28 o 
  -8   0  12      970.97     1005.49     42.47 o 
  -7   0  12     2316.35     2301.65     93.40 o 
  -6   0  12     3009.98     3039.22    114.43 o 
  -5   0  12     2690.44     2718.20     85.00 o 
  -4   0  12     3751.71     3715.43    102.81 o 
  -3   0  12     2541.74     2462.42     62.92 o 
  -2   0  12     1540.49     1579.96     49.46 o 
  -1   0  12     3165.25     3182.56    147.81 o 
   0   0  12     2757.31     3029.40     90.05 o 
   1   0  12     1669.32     1796.19     67.65 o 
   2   0  12     1428.32     1510.24     63.15 o 
   3   0  12     1023.72     1086.77     57.89 o 
   4   0  12      962.29     1022.77     86.12 o 
  -9   1  12      148.05      175.06     21.36 o 
  -8   1  12       41.91       39.99     16.33 o 
  -7   1  12       11.49        7.85     19.63 o 
  -6   1  12        4.98       16.27     19.50 o 
  -5   1  12       17.97       21.00     16.16 o 
  -4   1  12       53.59       62.52     19.23 o 
  -3   1  12        0.02       -9.50     13.39 o 
  -2   1  12       15.58       10.36     19.47 o 
  -1   1  12      122.88      134.15     20.62 o 
   0   1  12      696.07      711.99     42.37 o 
   1   1  12        1.38        4.10     20.50 o 
   2   1  12       36.58       48.46     24.84 o 
   3   1  12       23.07       16.43     26.18 o 
  -9   2  12     1011.23     1012.57     66.10 o 
  -8   2  12     1402.61     1511.89     75.28 o 
  -7   2  12     3682.95     3570.68    124.68 o 
  -6   2  12     3849.85     3897.09    106.25 o 
  -5   2  12     2193.64     2318.12     74.52 o 
  -4   2  12     3470.69     3557.30    103.88 o 
  -3   2  12     2258.94     2149.57    194.43 o 
  -2   2  12     1740.27     1840.76     58.23 o 
  -1   2  12     2812.63     3021.87    163.30 o 
   0   2  12     2571.39     2737.74     86.43 o 
   1   2  12     1694.64     1796.40     70.05 o 
   2   2  12      891.56      934.71     53.96 o 
   3   2  12     1061.75     1002.68     92.16 o 
  -9   3  12       24.47       -2.62     31.19 o 
  -8   3  12       57.97       88.53     28.95 o 
  -7   3  12       59.61       67.24     21.07 o 
  -6   3  12        3.76        8.08     16.59 o 
  -5   3  12        1.25       10.95     17.73 o 
  -4   3  12        5.05        1.76     17.24 o 
  -3   3  12       11.08       -0.98     18.20 o 
  -2   3  12       93.83      120.90     45.19 o 
  -1   3  12        0.65       13.50     17.16 o 
   0   3  12      240.78      216.65     50.01 o 
   1   3  12       10.73       30.66     23.56 o 
   2   3  12       12.59       -4.67     24.67 o 
   3   3  12        9.24        8.32     27.51 o 
  -9   4  12      886.44      839.30     64.29 o 
  -8   4  12      657.38      565.00     55.20 o 
  -7   4  12     2539.84     2502.17    115.27 o 
  -6   4  12     3480.38     3343.31     96.76 o 
  -5   4  12     3274.99     3259.25    118.02 o 
  -4   4  12     3485.52     3345.87    102.57 o 
  -3   4  12     2362.39     2223.93    159.23 o 
  -2   4  12     1771.12     1789.78     71.57 o 
  -1   4  12     1981.20     2016.33     62.24 o 
   0   4  12     1963.03     2099.47     77.36 o 
   1   4  12     1477.70     1477.62    159.80 o 
   2   4  12      722.69      721.33     49.78 o 
  -9   5  12       29.10       25.96     32.46 o 
  -8   5  12       41.22       33.20     33.94 o 
  -7   5  12        0.38        9.99     16.43 o 
  -6   5  12       54.00       15.21     17.79 o 
  -5   5  12      108.12      101.93     38.88 o 
  -4   5  12      169.47      146.20     25.44 o 
  -3   5  12        8.28      -18.75     27.44 o 
  -2   5  12       11.98        8.67     26.52 o 
  -1   5  12        8.63       19.99     19.11 o 
   0   5  12      169.12      155.03     27.67 o 
   1   5  12        5.76        7.90     25.95 o 
   2   5  12        5.79      -21.23     28.41 o 
  -9   6  12      913.98     1049.77     79.42 o 
  -8   6  12     1185.55     1082.82     81.59 o 
  -7   6  12     2460.00     2581.50     77.85 o 
  -6   6  12     2660.07     2515.98     80.78 o 
  -5   6  12     1929.73     1781.38     68.15 o 
  -4   6  12     2312.04     2022.49    139.59 o 
  -3   6  12     2235.33     2104.87    214.66 o 
  -2   6  12     1801.05     1816.30    188.69 o 
  -1   6  12     1285.05     1211.61     93.49 o 
   0   6  12     1576.95     1479.42     56.87 o 
   1   6  12     1185.19     1135.17     52.49 o 
  -9   7  12        4.25       29.97     37.12 o 
  -8   7  12       57.71        8.86     38.83 o 
  -7   7  12       35.80       33.26     16.09 o 
  -6   7  12       35.10       31.82     19.45 o 
  -5   7  12        0.47      -17.82     17.82 o 
  -4   7  12        9.64        0.36     20.45 o 
  -3   7  12        0.10       -1.98     20.37 o 
  -2   7  12      108.86      136.86     35.26 o 
  -1   7  12       21.75       45.00     27.33 o 
   0   7  12       68.23       78.47     30.26 o 
  -8   8  12      454.68      497.31     50.91 o 
  -7   8  12     1319.80     1317.16     72.63 o 
  -6   8  12     2248.50     2280.92     79.21 o 
  -5   8  12     2275.77     2231.07     81.10 o 
  -4   8  12     1656.32     1455.04     80.28 o 
  -3   8  12     1449.76     1435.25    114.38 o 
  -2   8  12     1176.49     1106.39     92.35 o 
  -1   8  12     1028.73     1048.86     60.63 o 
  -8   9  12        3.05      -13.31     29.42 o 
  -7   9  12        0.40       -3.30     31.28 o 
  -6   9  12       27.24       48.14     26.13 o 
  -5   9  12       24.95       28.45     24.46 o 
  -4   9  12       56.50       68.56     30.93 o 
  -3   9  12        0.01      -23.58     23.58 o 
  -2   9  12        0.66       30.64     39.37 o 
  -7  10  12      884.84      914.98     65.06 o 
  -6  10  12     1163.59     1148.61     71.29 o 
  -5  10  12      998.78     1052.52     58.31 o 
  -4  10  12     1085.77      954.61    125.96 o 
  -2 -10  13       32.50       74.99     24.71 o 
  -1 -10  13       10.09      -30.29     32.59 o 
   0 -10  13        5.01      -11.30     32.06 o 
   1 -10  13       17.94       -2.18     31.63 o 
   2 -10  13        1.79       27.09     38.13 o 
  -4  -9  13      699.12      748.97     44.84 o 
  -3  -9  13      565.15      535.51     36.77 o 
  -2  -9  13      588.80      558.43     59.01 o 
  -1  -9  13      897.47     1042.21     78.04 o 
   0  -9  13      722.43      719.99     43.04 o 
   1  -9  13     1059.25      987.15     75.74 o 
   2  -9  13      976.64      757.68     66.05 o 
   3  -9  13      318.63      260.83     50.38 o 
  -5  -8  13      109.93      115.90     37.75 o 
  -4  -8  13        0.47       38.27     22.01 o 
  -3  -8  13       60.19       72.95     28.53 o 
  -2  -8  13        4.77       10.92     18.75 o 
  -1  -8  13        0.02       -0.04     28.44 o 
   0  -8  13       41.57       69.50     22.72 o 
   1  -8  13       67.78       42.89     33.42 o 
   2  -8  13       30.16      -20.64     34.03 o 
   3  -8  13        8.81       19.06     34.51 o 
  -6  -7  13      973.73      867.58     69.46 o 
  -5  -7  13     1375.81     1260.47     79.35 o 
  -4  -7  13     1207.58     1349.53     87.31 o 
  -3  -7  13      606.05      618.07     64.39 o 
  -2  -7  13     1063.88     1017.55     45.90 o 
  -1  -7  13     1679.33     1595.39     59.37 o 
   0  -7  13      829.91      857.16     46.44 o 
   1  -7  13     1207.30     1242.94     56.26 o 
   2  -7  13     1216.17     1088.99     81.20 o 
   3  -7  13      461.29      488.20     59.84 o 
  -6  -6  13        9.70       21.77     27.44 o 
  -5  -6  13        0.11       -8.16     26.65 o 
  -4  -6  13       16.26        6.69     17.85 o 
  -3  -6  13        0.03        0.48     16.34 o 
  -2  -6  13       44.14       14.89     27.51 o 
  -1  -6  13       10.49       22.42     18.59 o 
   0  -6  13        0.16      -12.24     18.42 o 
   1  -6  13       15.16       15.32     23.03 o 
   2  -6  13       30.57       53.22     36.43 o 
   3  -6  13        0.25       -0.04     35.68 o 
   4  -6  13       14.58       20.02     36.99 o 
  -7  -5  13      810.19      895.55     62.13 o 
  -6  -5  13     1217.39     1225.36     70.30 o 
  -5  -5  13     1847.52     1791.83     85.18 o 
  -4  -5  13     2142.90     2226.53     68.40 o 
  -3  -5  13     1159.62     1098.45     73.66 o 
  -2  -5  13     1400.64     1425.84     54.39 o 
  -1  -5  13     1643.92     1610.15     69.02 o 
   0  -5  13     1252.16     1268.37     67.99 o 
   1  -5  13     1888.92     1954.06     69.90 o 
   2  -5  13     1541.90     1320.21     85.49 o 
   3  -5  13      483.36      428.88     56.53 o 
   4  -5  13      572.03      512.71     64.44 o 
  -7  -4  13       39.17       11.04     25.48 o 
  -6  -4  13        3.64        3.93     23.25 o 
  -5  -4  13       88.95      112.10     29.80 o 
  -4  -4  13        1.91        3.14     23.86 o 
  -3  -4  13      213.71      231.31     24.44 o 
  -2  -4  13      100.02      120.78     26.73 o 
  -1  -4  13       15.43       36.18     20.23 o 
   0  -4  13      160.47      120.96     24.42 o 
   1  -4  13       33.92       37.85     21.72 o 
   2  -4  13       52.34       48.86     30.56 o 
   3  -4  13        0.01       54.44     37.73 o 
   4  -4  13       36.12      -22.03     39.05 o 
  -8  -3  13      557.95      571.85     47.10 o 
  -7  -3  13     1403.30     1374.84     72.22 o 
  -6  -3  13     2038.08     2076.68     92.12 o 
  -5  -3  13     2939.30     3097.45    120.48 o 
  -4  -3  13     2999.80     2779.50    111.55 o 
  -3  -3  13     1435.29     1448.11     54.61 o 
  -2  -3  13     1671.82     1839.46     63.50 o 
  -1  -3  13     2999.65     2906.93    102.61 o 
   0  -3  13     1397.33     1385.60    149.13 o 
   1  -3  13     1357.08     1298.33     56.58 o 
   2  -3  13     1462.75     1698.43     67.58 o 
   3  -3  13      882.66      864.01     75.92 o 
   4  -3  13      591.15      591.86     67.86 o 
  -8  -2  13        3.29       13.87     24.17 o 
  -7  -2  13       75.07      100.83     28.80 o 
  -6  -2  13       87.34       45.47     26.14 o 
  -5  -2  13        1.56       11.17     22.99 o 
  -4  -2  13        1.69      -11.25     23.51 o 
  -3  -2  13       15.36        1.52     17.36 o 
  -2  -2  13       14.98       45.15     20.29 o 
  -1  -2  13        9.78       -2.15     17.65 o 
   0  -2  13        0.58      -17.16     17.16 o 
   1  -2  13        3.91      -12.32     20.49 o 
   2  -2  13      128.44      151.04     29.36 o 
   3  -2  13       25.05      -12.91     37.21 o 
  -8  -1  13     1006.59     1122.94     46.99 o 
  -7  -1  13     1548.38     1577.17     76.82 o 
  -6  -1  13     1858.77     1749.64     82.08 o 
  -5  -1  13     2954.94     2786.13    110.96 o 
  -4  -1  13     4683.57     4696.66    165.77 o 
  -3  -1  13     1888.70     1826.66     62.15 o 
  -2  -1  13     2012.82     2043.27     58.85 o 
  -1  -1  13     2712.41     2712.85     99.87 o 
   0  -1  13     1774.84     1796.01     97.37 o 
   1  -1  13     1813.46     1790.69     99.33 o 
   2  -1  13     1623.27     1770.69     75.85 o 
   3  -1  13      633.60      521.91     66.64 o 
  -9   0  13       14.33       29.42     18.92 o 
  -8   0  13        3.48       24.50     18.61 o 
  -7   0  13       47.75       57.68     24.74 o 
  -6   0  13       17.28       -5.76     21.90 o 
  -5   0  13       28.16       26.31     22.42 o 
  -4   0  13       23.87       41.69     19.07 o 
  -3   0  13      254.24      242.86     22.76 o 
  -2   0  13      311.39      301.39     24.88 o 
  -1   0  13        8.64       23.48     17.89 o 
   0   0  13      125.65      139.70     26.90 o 
   1   0  13        1.06       14.28     22.86 o 
   2   0  13       58.95       44.47     28.27 o 
   3   0  13        0.51      -37.95     37.95 o 
  -9   1  13      508.14      563.47     34.79 o 
  -8   1  13      724.43      774.09     55.12 o 
  -7   1  13     2254.66     2195.46     90.77 o 
  -6   1  13     2053.41     1978.22     86.48 o 
  -5   1  13     3945.84     3986.28    111.48 o 
  -4   1  13     4397.94     4271.73    120.97 o 
  -3   1  13     1938.92     1979.33     74.19 o 
  -2   1  13     2257.78     2412.82     67.64 o 
  -1   1  13     3078.20     3205.95     83.88 o 
   0   1  13     1642.91     1561.05     63.46 o 
   1   1  13     1554.44     1569.14    109.67 o 
   2   1  13     1080.40     1131.55     59.48 o 
   3   1  13      870.62      990.97     87.71 o 
  -9   2  13        4.11       15.57     30.75 o 
  -8   2  13        6.99        4.57     41.57 o 
  -7   2  13       56.53       31.81     23.43 o 
  -6   2  13       11.22        6.41     18.20 o 
  -5   2  13       62.65       87.07     22.75 o 
  -4   2  13        1.06       21.84     20.44 o 
  -3   2  13        0.42        0.83     19.81 o 
  -2   2  13      247.77      302.98     30.06 o 
  -1   2  13        6.74       21.84     19.90 o 
   0   2  13        0.06      -22.66     22.66 o 
   1   2  13       11.91       -3.21     23.57 o 
   2   2  13       53.54       79.11     29.88 o 
  -9   3  13      640.76      698.59     61.62 o 
  -8   3  13     1050.39      994.21     43.65 o 
  -7   3  13     1394.37     1336.46     65.93 o 
  -6   3  13     1777.25     1709.44    134.08 o 
  -5   3  13     2864.94     2844.15     90.90 o 
  -4   3  13     4205.97     4097.56    121.13 o 
  -3   3  13     2721.28     2878.30     96.37 o 
  -2   3  13     2135.72     2423.03    133.77 o 
  -1   3  13     1747.36     1824.39     75.18 o 
   0   3  13     2247.26     2385.99    104.75 o 
   1   3  13     1444.99     1713.99     96.15 o 
   2   3  13      889.98      925.72     57.40 o 
  -9   4  13        1.47       -6.33     34.29 o 
  -8   4  13        7.15       -9.63     15.39 o 
  -7   4  13        8.82        8.25     16.88 o 
  -6   4  13        3.87      -12.22     17.94 o 
  -5   4  13        6.25        1.37     20.00 o 
  -4   4  13        0.77        8.90     20.96 o 
  -3   4  13      124.08      115.56     25.61 o 
  -2   4  13      392.89      373.96     53.37 o 
  -1   4  13        0.60        0.39     19.49 o 
   0   4  13       50.88       47.59     22.40 o 
   1   4  13        2.68      -31.71     31.71 o 
  -9   5  13      506.26      485.36     60.63 o 
  -8   5  13      581.82      407.80     56.10 o 
  -7   5  13     1951.23     1847.21    161.77 o 
  -6   5  13     1675.13     1549.61     61.63 o 
  -5   5  13     2258.54     2047.54     75.25 o 
  -4   5  13     3135.01     3045.93    228.50 o 
  -3   5  13     2175.69     2071.34    154.17 o 
  -2   5  13     1322.57     1393.03     65.02 o 
  -1   5  13     2097.00     2278.30     86.45 o 
   0   5  13     1578.87     1600.57     61.00 o 
   1   5  13      924.66     1004.22     59.16 o 
  -9   6  13       15.80        4.84     38.13 o 
  -8   6  13        1.02      -32.50     32.50 o 
  -7   6  13        9.24      -17.42     17.42 o 
  -6   6  13        0.72       20.52     19.11 o 
  -5   6  13       12.89      -19.37     19.37 o 
  -4   6  13       15.86       23.69     37.67 o 
  -3   6  13        0.48        9.23     32.22 o 
  -2   6  13      171.91      172.78     41.20 o 
  -1   6  13       28.64       95.87     51.92 o 
   0   6  13        4.24       -8.89     22.37 o 
  -8   7  13      602.86      590.49     52.48 o 
  -7   7  13      858.75      790.84     43.08 o 
  -6   7  13     1081.18      964.65     50.14 o 
  -5   7  13     1666.05     1466.31     63.60 o 
  -4   7  13     2415.45     2212.79     83.19 o 
  -3   7  13     1532.47     1655.67     72.69 o 
  -2   7  13     1355.04     1302.52     88.56 o 
  -1   7  13     1033.13     1006.32     64.74 o 
  -8   8  13        3.35      -29.17     29.17 o 
  -7   8  13       10.55      -17.69     32.67 o 
  -6   8  13       29.40       30.28     22.95 o 
  -5   8  13        2.13       -1.71     22.58 o 
  -4   8  13        1.85       22.56     35.29 o 
  -3   8  13        9.79       -4.86     24.78 o 
  -2   8  13       74.53       75.70     31.21 o 
  -6   9  13      860.93      766.74     48.61 o 
  -5   9  13     1062.78     1050.19     58.87 o 
  -4   9  13     1021.55      897.58     56.39 o 
  -2  -9  14        2.00       11.27     21.52 o 
  -1  -9  14       49.64       45.66     23.42 o 
   0  -9  14        0.03       -7.75     22.65 o 
   1  -9  14       27.41       64.61     38.35 o 
  -4  -8  14     1002.05     1054.19     52.14 o 
  -3  -8  14      883.72      833.67     45.86 o 
  -2  -8  14     1049.56     1144.40     53.32 o 
  -1  -8  14      567.67      522.30    105.47 o 
   0  -8  14      724.25      696.70     43.45 o 
   1  -8  14     1096.59     1089.68     79.72 o 
   2  -8  14      656.61      644.45     65.07 o 
  -5  -7  14        2.24        3.45     27.88 o 
  -4  -7  14       22.20       44.73     21.37 o 
  -3  -7  14       13.96      -19.15     19.15 o 
  -2  -7  14        7.31        7.60     28.38 o 
  -1  -7  14       20.73       28.61     21.60 o 
   0  -7  14        3.17        8.70     22.43 o 
   1  -7  14       35.84       20.50     37.96 o 
   2  -7  14       12.08      -16.88     35.68 o 
  -6  -6  14      782.93      816.39     62.43 o 
  -5  -6  14     1170.38     1092.60     67.79 o 
  -4  -6  14     1436.82     1475.17     79.28 o 
  -3  -6  14     1545.28     1518.56     58.64 o 
  -2  -6  14     1158.35     1181.45     53.67 o 
  -1  -6  14     1224.13     1240.55    113.04 o 
   0  -6  14      874.04      894.53     48.56 o 
   1  -6  14     1485.00     1457.39     63.54 o 
   2  -6  14      939.29      830.96     71.82 o 
  -6  -5  14       23.66       25.13     27.88 o 
  -5  -5  14       51.90       53.36     28.93 o 
  -4  -5  14        3.46      -24.65     24.65 o 
  -3  -5  14        5.42       -3.45     18.36 o 
  -2  -5  14       23.62       33.73     21.06 o 
  -1  -5  14      138.22      155.68     30.03 o 
   0  -5  14       21.39       13.69     64.35 o 
   1  -5  14       17.16       39.61     47.66 o 
   2  -5  14       49.66      114.22     43.76 o 
   3  -5  14        0.41       -5.28     38.08 o 
  -7  -4  14      521.07      482.63     47.40 o 
  -6  -4  14      934.13      990.80     64.86 o 
  -5  -4  14     2062.96     1992.71     92.82 o 
  -4  -4  14     2583.21     2558.79    109.55 o 
  -3  -4  14     1160.75     1254.94     72.82 o 
  -2  -4  14     2625.17     2454.48     78.52 o 
  -1  -4  14     1573.12     1523.18     76.40 o 
   0  -4  14      877.69      858.58     47.83 o 
   1  -4  14     1819.63     1743.45     68.44 o 
   2  -4  14     1309.17     1376.08     90.15 o 
   3  -4  14      431.26      433.29     60.88 o 
  -7  -3  14       12.27       -9.99     25.74 o 
  -6  -3  14        0.01        9.20     25.56 o 
  -5  -3  14       14.61       11.12     25.74 o 
  -4  -3  14       84.58       50.22     27.97 o 
  -3  -3  14       15.98        1.48     19.08 o 
  -2  -3  14       17.87       22.34     20.64 o 
  -1  -3  14       24.05       35.95     22.45 o 
   0  -3  14       48.73       47.14     23.87 o 
   1  -3  14        0.29      -22.05     22.05 o 
   2  -3  14       70.88       46.83     26.33 o 
   3  -3  14       19.01       13.26     41.01 o 
  -8  -2  14      705.81      744.67     58.09 o 
  -7  -2  14      730.66      690.53     55.17 o 
  -6  -2  14      818.72      698.32     56.32 o 
  -5  -2  14     2433.59     2274.50    100.45 o 
  -4  -2  14     2220.59     2162.29     98.16 o 
  -3  -2  14     2512.23     2693.73     82.70 o 
  -2  -2  14     2653.53     2550.99     81.03 o 
  -1  -2  14     1616.12     1735.19     70.87 o 
   0  -2  14     1192.43     1244.37    101.92 o 
   1  -2  14     2293.10     2425.10     96.26 o 
   2  -2  14     1158.90     1069.74     57.01 o 
   3  -2  14      664.53      630.17     70.05 o 
  -8  -1  14        5.94        5.92     39.52 o 
  -7  -1  14       84.82       83.69     30.28 o 
  -6  -1  14        6.23      -18.63     24.04 o 
  -5  -1  14       61.18       26.27     27.49 o 
  -4  -1  14       13.43      -25.30     25.30 o 
  -3  -1  14       50.62       44.35     21.52 o 
  -2  -1  14      185.49      197.78     27.01 o 
  -1  -1  14      102.97       86.05     21.32 o 
   0  -1  14       73.29       92.35     26.05 o 
   1  -1  14        0.56        3.63     44.32 o 
   2  -1  14       36.22       24.64     26.02 o 
  -8   0  14      574.27      583.94     41.01 o 
  -7   0  14      624.35      593.07     47.42 o 
  -6   0  14     1195.16     1258.79     69.61 o 
  -5   0  14     2504.97     2414.31    104.04 o 
  -4   0  14     3040.46     2969.85    120.26 o 
  -3   0  14     1756.00     1771.17     76.65 o 
  -2   0  14     2959.06     3115.87     81.00 o 
  -1   0  14     2025.32     2082.75    159.96 o 
   0   0  14     1650.03     1792.84    125.11 o 
   1   0  14     1413.38     1521.83     76.96 o 
   2   0  14     1286.12     1446.10    156.64 o 
  -8   1  14       52.47       48.43     21.24 o 
  -7   1  14        6.51      -21.29     21.29 o 
  -6   1  14       19.11       23.82     24.74 o 
  -5   1  14       10.15        6.02     25.00 o 
  -4   1  14        1.14       -9.70     20.51 o 
  -3   1  14       32.63       20.40     23.04 o 
  -2   1  14       32.33       28.45     18.96 o 
  -1   1  14        4.17       20.29     18.92 o 
   0   1  14      139.16      182.00     25.89 o 
   1   1  14       50.96       54.93     28.00 o 
   2   1  14       39.32       48.64     29.28 o 
  -8   2  14      835.44      867.44     44.46 o 
  -7   2  14      908.75      918.27     56.20 o 
  -6   2  14      574.27      600.65     53.35 o 
  -5   2  14     2029.89     2156.37     77.43 o 
  -4   2  14     2793.75     2758.84     93.65 o 
  -3   2  14     2376.06     2644.35     93.45 o 
  -2   2  14     1837.27     1863.59     60.63 o 
  -1   2  14     2251.90     2522.76     74.24 o 
   0   2  14     1242.62     1402.38     63.12 o 
   1   2  14     1435.67     1385.88     65.45 o 
  -8   3  14       69.71       92.02     42.32 o 
  -7   3  14       28.51       20.56     20.24 o 
  -6   3  14        1.50       17.70     19.96 o 
  -5   3  14      139.97      156.55     33.47 o 
  -4   3  14       46.33       37.46     22.80 o 
  -3   3  14       49.37       93.54     27.30 o 
  -2   3  14      149.32      135.87     29.38 o 
  -1   3  14       31.38       32.38     20.80 o 
   0   3  14       56.20       80.61     24.25 o 
   1   3  14       14.89        6.95     27.93 o 
  -8   4  14      774.17      692.64     86.41 o 
  -7   4  14      732.54      746.09     64.96 o 
  -6   4  14      688.35      605.63     41.91 o 
  -5   4  14     2009.77     1949.16     74.68 o 
  -4   4  14     2458.68     2526.71    308.34 o 
  -3   4  14      970.18      966.19     54.85 o 
  -2   4  14     2401.38     2613.42    173.80 o 
  -1   4  14     1636.34     1720.23     75.56 o 
   0   4  14     1058.45     1056.51     50.84 o 
  -8   5  14       23.39      -10.91     40.09 o 
  -7   5  14       15.79        4.62     20.23 o 
  -6   5  14        0.39      -21.33     21.33 o 
  -5   5  14       17.87      -20.46     20.46 o 
  -4   5  14       47.00       55.78     25.59 o 
  -3   5  14        2.56       -4.79     23.17 o 
  -2   5  14       20.42       25.02     26.59 o 
  -1   5  14        0.19      -25.72     25.72 o 
   0   5  14       92.18      134.31     36.78 o 
  -8   6  14      836.51      798.85     79.97 o 
  -7   6  14      656.07      633.90     41.00 o 
  -6   6  14      472.48      413.86     34.98 o 
  -5   6  14     1284.87     1146.40     58.10 o 
  -4   6  14     1231.18     1203.63     61.54 o 
  -3   6  14     1841.34     1774.82    183.09 o 
  -2   6  14     1087.64     1052.24    120.26 o 
  -1   6  14      888.46      891.12     78.21 o 
  -7   7  14       16.85       25.91     34.29 o 
  -6   7  14        0.06      -21.40     22.64 o 
  -5   7  14       22.60       -1.15     22.93 o 
  -4   7  14       97.25       73.71     66.61 o 
  -3   7  14        2.75        2.79     25.71 o 
  -2   7  14       52.43       50.16     30.02 o 
  -6   8  14      633.88      563.81     80.01 o 
  -5   8  14      659.90      581.89     44.68 o 
  -4   8  14     1246.17     1153.02    182.87 o 
  -2  -8  15       21.35       16.12     24.35 o 
  -1  -8  15       37.21       40.81     40.07 o 
   0  -8  15        1.13        7.00     24.24 o 
  -4  -7  15      976.13      886.71     66.44 o 
  -3  -7  15      908.32      914.52     48.70 o 
  -2  -7  15     1234.79     1232.57     57.59 o 
  -1  -7  15      556.81      515.61     39.57 o 
   0  -7  15      743.93      695.04     46.91 o 
   1  -7  15      905.07      924.93     77.01 o 
  -5  -6  15        9.26       -2.05     30.75 o 
  -4  -6  15        4.11       -9.03     30.89 o 
  -3  -6  15       59.24       80.35     24.58 o 
  -2  -6  15        3.46      -15.74     21.04 o 
  -1  -6  15       93.07      133.02     27.84 o 
   0  -6  15       14.33       15.48     26.04 o 
   1  -6  15        7.51       62.32     27.82 o 
  -5  -5  15      879.93      932.70     68.35 o 
  -4  -5  15      695.52      737.06     60.10 o 
  -3  -5  15     1781.68     1754.18     65.88 o 
  -2  -5  15     1705.95     1604.04     64.08 o 
  -1  -5  15      726.39      701.45     44.76 o 
   0  -5  15      990.42     1035.92     55.35 o 
   1  -5  15     1589.91     1551.61     69.32 o 
  -6  -4  15        6.26       -4.01     26.57 o 
  -5  -4  15        0.38        5.85     28.18 o 
  -4  -4  15        3.20      -27.13     27.13 o 
  -3  -4  15        2.33       -7.49     20.76 o 
  -2  -4  15       14.27      -12.31     21.69 o 
  -1  -4  15       56.13       27.05     23.89 o 
   0  -4  15       59.73       64.93     29.06 o 
   1  -4  15        5.18      -23.91     23.91 o 
  -6  -3  15      773.87      770.99     61.68 o 
  -5  -3  15      636.06      662.39     55.02 o 
  -4  -3  15     1421.49     1380.45     81.65 o 
  -3  -3  15     1659.71     1698.48     65.68 o 
  -2  -3  15     1694.49     1666.47     74.99 o 
  -1  -3  15     1036.73      969.13     68.89 o 
   0  -3  15     1378.50     1406.47     74.58 o 
   1  -3  15     1057.74     1156.70     59.81 o 
  -7  -2  15       12.08       -4.54     28.05 o 
  -6  -2  15        1.15      -13.44     26.39 o 
  -5  -2  15       11.88        3.40     28.79 o 
  -4  -2  15        0.01       -2.14     28.35 o 
  -3  -2  15       57.77       44.33     29.67 o 
  -2  -2  15        8.23       17.89     22.87 o 
  -1  -2  15      111.17      109.88     27.28 o 
   0  -2  15       69.34       97.07     27.61 o 
   1  -2  15       28.22       27.04     26.73 o 
  -7  -1  15      525.17      532.49     48.49 o 
  -6  -1  15      308.87      296.94     39.82 o 
  -5  -1  15     1406.64     1334.71     75.03 o 
  -4  -1  15     1048.48     1097.01     69.49 o 
  -3  -1  15     1503.64     1450.44     84.13 o 
  -2  -1  15     2340.11     2445.63     82.78 o 
  -1  -1  15     1382.12     1340.90    184.81 o 
   0  -1  15      733.88      765.01    120.32 o 
   1  -1  15     1740.06     1523.04     69.79 o 
  -7   0  15       10.46      -10.03     26.48 o 
  -6   0  15       48.24       64.09     29.14 o 
  -5   0  15        7.88        9.73     27.53 o 
  -4   0  15        0.84      -15.27     25.56 o 
  -3   0  15        6.15      -27.48     27.48 o 
  -2   0  15        2.43       28.77     19.87 o 
  -1   0  15        2.33       23.54     21.22 o 
   0   0  15      154.11      171.48     42.70 o 
   1   0  15        0.30       -0.55     26.20 o 
  -8   1  15      991.71      985.72     63.60 o 
  -7   1  15      452.16      487.97     45.82 o 
  -6   1  15      737.19      736.73     58.27 o 
  -5   1  15     1004.67     1030.37     67.73 o 
  -4   1  15     1023.16     1050.28     70.01 o 
  -3   1  15     1311.56     1417.47    139.19 o 
  -2   1  15     2394.40     2561.61     90.56 o 
  -1   1  15      826.84      913.18     44.45 o 
   0   1  15     1055.71     1203.90     60.15 o 
   1   1  15     1174.11     1235.62     63.87 o 
  -8   2  15       32.67       -6.15     24.87 o 
  -7   2  15       10.16       32.11     26.92 o 
  -6   2  15        5.18       33.33     26.04 o 
  -5   2  15       22.51       27.12     24.15 o 
  -4   2  15       46.09       59.54     50.50 o 
  -3   2  15       41.35       24.29     25.78 o 
  -2   2  15       24.90       21.84     27.68 o 
  -1   2  15       23.93        5.81     21.27 o 
   0   2  15       87.84       98.67     26.19 o 
  -8   3  15      747.91      862.77     55.38 o 
  -7   3  15      517.25      527.68     44.78 o 
  -6   3  15      520.26      510.34     45.15 o 
  -5   3  15     1393.93     1341.85     62.97 o 
  -4   3  15      636.21      659.65     46.71 o 
  -3   3  15     1465.40     1623.82     73.58 o 
  -2   3  15     1472.36     1527.00    147.38 o 
  -1   3  15      944.76      995.62    101.81 o 
   0   3  15      828.13      943.29     70.26 o 
  -7   4  15       61.26       52.85     48.91 o 
  -6   4  15        0.10      -21.20     21.20 o 
  -5   4  15        5.13       29.59     24.33 o 
  -4   4  15       27.13        9.71     27.99 o 
  -3   4  15        0.17       -2.58     25.28 o 
  -2   4  15       34.23       56.80     28.52 o 
  -1   4  15       13.25       62.04     31.44 o 
  -7   5  15      659.57      618.07     82.11 o 
  -6   5  15      655.99      578.51     41.67 o 
  -5   5  15      527.32      460.28     40.51 o 
  -4   5  15     1155.60     1262.03     83.33 o 
  -3   5  15      887.43      890.04     93.17 o 
  -2   5  15      914.48     1013.00     61.62 o 
  -6   6  15        7.06        4.14     29.66 o 
  -5   6  15       47.29       39.35     28.21 o 
  -4   6  15       52.66       64.24     27.94 o 
  -3   6  15        9.46       -8.11     63.08 o 
  -3  -6  16      702.07      703.70     46.47 o 
  -2  -6  16      798.12      771.77     47.71 o 
  -1  -6  16      476.05      498.01     41.86 o 
  -4  -5  16       16.96       14.00     33.20 o 
  -3  -5  16       19.50       -0.65     22.94 o 
  -2  -5  16        0.76       20.74     24.67 o 
  -1  -5  16        6.51      -11.94     24.21 o 
   0  -5  16        1.46       32.16     26.66 o 
  -5  -4  16      504.36      485.27     51.98 o 
  -4  -4  16      488.06      440.44     50.85 o 
  -3  -4  16      913.67      898.78     50.84 o 
  -2  -4  16      999.43      977.48     54.65 o 
  -1  -4  16      955.29     1019.32     61.17 o 
   0  -4  16      622.17      601.35    103.65 o 
  -5  -3  16       31.68       12.08     32.11 o 
  -4  -3  16        0.09       23.64     30.93 o 
  -3  -3  16      171.12      216.78     43.47 o 
  -2  -3  16        7.23      -23.14     23.14 o 
  -1  -3  16        7.14       35.60     27.03 o 
   0  -3  16       12.14        6.62     26.22 o 
  -6  -2  16      728.61      843.42     66.05 o 
  -5  -2  16      493.44      433.29     50.02 o 
  -4  -2  16      393.72      337.88     45.37 o 
  -3  -2  16     1192.24     1243.19     78.92 o 
  -2  -2  16     1413.23     1496.57     65.64 o 
  -1  -2  16      290.92      325.52     37.21 o 
   0  -2  16     1228.45     1247.85     62.31 o 
  -6  -1  16        8.68       36.43     30.67 o 
  -5  -1  16        0.86        6.19     29.58 o 
  -4  -1  16       27.38       38.52     31.85 o 
  -3  -1  16       16.77      -30.28     30.28 o 
  -2  -1  16       57.31       69.61     27.37 o 
  -1  -1  16        4.48        6.09     25.54 o 
   0  -1  16        0.34       16.77     48.95 o 
  -6   0  16      805.02      894.94     65.14 o 
  -5   0  16      567.90      632.80     56.19 o 
  -4   0  16      529.69      525.57     54.26 o 
  -3   0  16     1391.31     1472.14     86.76 o 
  -2   0  16      723.82      708.65     63.08 o 
  -1   0  16      941.24      937.51     54.63 o 
  -6   1  16        4.36      -26.52     26.52 o 
  -5   1  16        7.29        0.26     28.57 o 
  -4   1  16        6.06      -12.91     29.05 o 
  -3   1  16      130.21      108.44     39.14 o 
  -2   1  16       57.70       57.90     29.63 o 
  -1   1  16        5.81      -13.49     21.41 o 
  -6   2  16      885.96      796.88     60.43 o 
  -5   2  16      669.79      618.63     54.81 o 
  -4   2  16      647.27      629.69    149.39 o 
  -3   2  16      797.42      805.50     53.23 o 
  -2   2  16     1228.70     1443.56     70.24 o 
  -1   2  16      499.87      574.66     40.11 o 
  -6   3  16        3.64      -10.95     27.22 o 
  -5   3  16        0.36        9.17     28.88 o 
  -4   3  16        0.33       33.21     25.84 o 
  -3   3  16        0.36      -19.84     35.14 o 
  -2   3  16       77.95      128.50     32.62 o 
  -6   4  16      801.85      806.71     52.17 o 
  -5   4  16     1016.18     1020.87     58.27 o 
  -4   4  16      431.54      442.42     42.84 o 
  -3   4  16      793.96      717.41     52.16 o 
  -4  -2  17        0.07       13.26     34.03 o 
  -3  -2  17       10.47      -14.66     32.19 o 
  -4  -1  17      762.23      828.06     67.45 o 
  -3  -1  17      470.19      523.88     58.79 o 
  -4   0  17        7.53      -23.86     32.67 o 
  -3   0  17        0.03       24.78     34.85 o 
  -4   1  17      426.73      358.03     51.71 o 
                                                 
